# Supplementary material for: Left ventricular rigor mortis interferes with postmortem aortic root geometry
Source: Int J Legal Med. 2025 Jan 21;139(3):1113–30. doi: 10.1007/s00414-025-03409-1 (PMC12003611; doi:10.1007/s00414-025-03409-1)
Supplement: Supplementary file 2 — Supplementary Material II: Anonymized data set. [file 414_2025_3409_MOESM2_ESM.xlsx]

## Sheet: Comment_Anonymization
Anonymization done according to the following recommendations by interchanging rows AND columns.
https://stiftungdatenschutz.org/fileadmin/Redaktion/Dokumente/Anonymisierung_personenbezogener_Daten/SDS_Studie_Praxisleitfaden-Anonymisieren-Web_01.pdf

## Sheet: List1
pmi_any_known	pmi_exact_known	pmi_estimate_known	pmi_exact	pmi_estimate	pmi_overall	ventricle_rigor	death_cause_class	rot	age	sex	bodyheight_cm	bodyheight_m	bodyweight	bmi	bsa	heartweight_measured	heartweight_predicted_point	heartweight_predicted_sd	heartweight_predicted_upper95	ao_aneurysm	ao_basal	ao_sinus	ao_stj	ao_asc_peri	ao_asc_length	ao_norm_basal	ao_norm_sinus	ao_norm_stj	ao_norm_asc_peri	ao_norm_asc_length	av_eh_rcc	av_eh_ncc	av_eh_lcc	av_eh_fused	av_gh_rcc	av_gh_ncc	av_gh_lcc	av_gh_fused	av_com_r.l	av_com_r.n	av_com_l.n	av_norm_eh_rcc	av_norm_eh_ncc	av_norm_eh_lcc	av_norm_eh_fused	av_norm_gh_rcc	av_norm_gh_ncc	av_norm_gh_lcc	av_norm_gh_fused
0	0	0	0	0	0	0	1	1	1	1	1	1	1	1	75	68.57	175.17	175.17	105	44.08	54.29	51.43	57.14	42.86	62.86	42.86	60	27	27	27	22	22	22	20	17	20	17	15.43	15.43	15.43	6	9	6	12.57	12.57	12.57	10	11.24	9.55
0	0	1	0	0	0	0	0	0	0	0	0	1	1	4	75	64.33		154	105	22.23	46.78	49.71	43.86	43.86	52.63	43.86	61.4	20	20	20	13	13	13	15	13	22	12	11.7	11.7	11.7	10	12	7	7.6	7.6	7.6	10	8.29	7.18
0	0	0	0	0	0	0	1	3	4	0	0	1	1	1	85	59.46	128.92	128.92	98	24.25	45.95	48.65	40.54	45.95	43.24	45.95	52.97	18	18	18	15	15	15	18	15	14	15	9.73	9.73	9.73	10	10	10	8.11	8.11	8.11	10	9.94	8.29
0	0	0	0	0	0	0	0	0	0	0	0	1	1	1	85	68.05		103.75	95	27.31	56.21	65.09	56.21	50.3	53.25	50.3	56.21	18	18	18	16	16	16	18	16	13	12	10.65	10.65	10.65	10	13	10	9.47	9.47	9.47	6.67	9.94	8.84
0	0	0	0	0	0	0	0	0	0	0	0	1	1	1	90	64.52	105.13	105.13	90	31.51	51.08	53.76	50	48.39	59.14	48.39	48.39	20	5	20			20	22	20	20	20	10.75	2.69	10.75			8			10.75	8	12.64	11.49
0	0	0	0	0	0	0	0	0	0	0	0	1	1	1	78	66.86	198.42	198.42	85	28.06	47.67	52.33	47.67	45.35	45.93	45.35	49.42	13	13	13	12	12	12	2	15	15	14	7.56	7.56	7.56	10	10	10	6.98	6.98	6.98	12	1.11	8.33
0	1	0	0	0	0	0	0	0	0	0	0	1	1	1	90	63.54	47	47	85	21.67	52.49	49.72	46.96	49.72	39.78	49.72	46.96	18	18	18	16	16	16	19	17	15	12	9.94	9.94	9.94	8	6	6	8.84	8.84	8.84	11	11.73	10.49
0	0	0	0	0	0	0	0	0	0	0	0	1	1	4	75	70.18		108.5	80	24.96	49.71	46.78	46.78	43.86	49.71	43.86	46.78	15	15	15	13	13	13	20	18	19	17	8.77	8.77	8.77	10	8	10	7.6	7.6	7.6	8.67	10.99	9.89
0	0	1	0	0	0	0	0	0	0	0	0	1	1	4	85	66.67	42.33	42.33	80	45.68	58.33	61.11	52.78	47.22	50	47.22	44.44	17	17	17	15	15	15	20	16	14	16	9.44	9.44	9.44	10	10	10	8.33	8.33	8.33	10.67	11.63	9.3
0	0	1	0	0	0	0	0	0	0	0	0	1	1	0	75	60.77		187.5	80	30.22	38.67	52.49	37.57	41.44	44.2	41.44	44.2	18	18	18	15	15	15	18	16	20	17	9.94	9.94	9.94	10	10	10	8.29	8.29	8.29	11	10.65	9.47
0	0	0	0	0	0	0	0	0	0	0	0	1	1	1	65	60	80.42	88	76.92	62.94	59.44	45.45	55.94	73.43	66.43	45.45	29.34	18	15	16	16	16	18	18	18	10.34	15	8.62	10	10	11.19	11.19	11.19	12.59	12.59	12.59	8	10	6
0	0	1	0	1	1	2	0	0	0	1	1	1	1	1	75	63.22	122.23	122.23	76	36.99	45.98	45.98	43.1	43.1	34.48	43.1	43.68	18	18	18	15	15	15	15	12	17	14	10.34	10.34	10.34	10	10	10	8.62	8.62	8.62	12	8.57	6.86
0	0	1	0	0	0	0	0	0	0	0	0	1	1	0	75	72.73		1305	75	30.12	51.52	60.61	51.52	45.45	54.55	45.45	45.45	15	15	15	13	13	13	19	18.67	17	16	9.09	9.09	9.09	9	9	9	7.88	7.88	7.88	7.33	10.56	10.37
0	1	0	1	0	0	0	0	0	0	0	0	1	1	0	85	67.65	311.4	311.4	70	26.64	52.94	52.94	50	50	52.94	50	41.18	18	18	18	15	15	15	22	20	15	15	10.59	10.59	10.59	10	10	10	8.82	8.82	8.82	10	12.15	11.05
0	0	1	0	0	0	0	0	0	0	0	0	1	1	0	73	69	67.9	75	67.9	50	53.7	45.06	51.85	48.77	35.19	45.06	26.29	20	15	14	14	14	20	20	20	11.24	12	8.43	11	9.67	8.64	8.64	8.64	12.35	12.35	12.35	11	11	11
0	0	0	0	0	0	0	0	0	0	0	0	1	1	0	75	63	63.64	81	66.67	51.52	46.67	45.45	45.45	57.58	36.36	45.45	23.14	20	15	17	17	17	19	19	19	10.26	17	7.69	15	9	10.3	10.3	10.3	11.52	11.52	11.52	11	11	11
0	0	1	0	0	0	0	0	0	0	0	0	1	1	0	85	62	84.85	38	66.67	51.52	50.3	51.52	48.48	48.48	39.39	51.52	22.77	19	17	17	17	17	19	19	19	11.52	17	10.3	16	11	10.3	10.3	10.3	11.52	11.52	11.52	8	10	10
0	1	0	0	0	0	0	0	0	0	0	0	1	1	0	80	82	77.58	79	66.06	54.55	57.58	48.48	51.52	60.61	45.45	48.48	30.12	17	15	15	15	15	20	20	20	9.44	13	8.33	13	10	9.09	9.09	9.09	12.12	12.12	12.12	7	10	7
0	0	0	0	0	0	0	0	0	0	0	0	1	1	0	75	64	68.75	56	65.63	43.75	43.75	46.88	39.38	40.63	37.5	46.88	25	23	18	15	15	15	17	17	17	13.14	15	10.29	13	8.67	9.38	9.38	9.38	10.63	10.63	10.63	10	10	8
0	0	0	1	0	0	0	1	2	3	0	0	1	1	1	72	70.99	66.25	66.25	65	53.35	49.38	49.38	46.91	44.44	44.44	44.44	40.12	19	19	19	17	17	17	17	15	14	12	11.73	11.73	11.73	11	11	11	10.49	10.49	10.49	10	9.44	8.33
0	0	0	0	0	0	0	0	0	0	0	0	0.82	1	1	85	63.54	40.92	40.92	65	25.34	49.72	58.01	44.2	46.96	41.44	46.96	35.91	22	22	22	20	20	20	27	22	14	12	12.15	12.15	12.15	10	10	10	11.05	11.05	11.05	7	15.43	12.57
1	0	1	0	0	0	0	0	0	0	0	0	1	0	1	80	63.89		113.25	65	27.78	47.22	52.78	44.44	44.44	38.89	44.44	36.11	18	18	18	16	16	16	17	15	13	12	10	10	10	10	11	10	8.89	8.89	8.89	12	9.71	8.57
1	0	0	0	0	0	0	0	0	0	0	0	1	0	3	85	67.65	36	36	65	32.87	52.94	55.88	50	50	41.18	50	38.24	18	18	18	16	16	16	18	16	10	12	10.59	10.59	10.59	10	10	10	9.41	9.41	9.41	10.33	10	8.89
1	0	0	0	0	0	0	1	3	1	0	0	1	0	0	72	60.77		778.6	65	14.65	41.44	44.2	33.15	39.78	33.15	39.78	35.91	15	15	15	13	13	13	18	16	15	12	8.29	8.29	8.29	10	10	10	7.18	7.18	7.18	10	10.59	9.41
1	1	0	0	0	0	0	0	0	0	0	0	1	0	1	70	92	73.53	64	64.71	50	50	41.18	44.12	47.06	55.88	41.18	31.83	20	13	18	18	18	16	16	16	11.7	3	7.6	13	9.67	10.59	10.59	10.59	9.41	9.41	9.41	13	12	13
1	0	0	0	0	0	0	0	0	0	0	0	1	0	0	75	54	79.41	65	64.71	44.12	50	44.12	47.06	47.06	41.18	44.12	18.69	18	16	20	20	20	22	22	22	12.59	14	11.19	14	8	11.76	11.76	11.76	12.94	12.94	12.94	10	10	10
1	0	0	0	1	2	2	0	0	0	1	1	1	0	0	77	98	81.87	93	64.33	46.78	52.63	45.03	48.54	61.4	52.63	45.03	33.51	19	17	16	16	16	20	20	20	11.52	21	10.3	14	9.33	9.36	9.36	9.36	11.7	11.7	11.7	8	10	10
1	0	0	1	0	0	0	0	0	0	0	0	1	0	1	70	57	75.76	24	63.64	45.45	39.39	42.42	36.36	33.33	27.27	42.42	20.94	17	13.67	14	14	14	16	16	16	9.14	12	7.34	11	9.33	8.48	8.48	8.48	9.7	9.7	9.7	9	9	9
1	0	0	0	0	0	0	0	0	0	0	0	1	0	0	75	109	78.79	65	63.64	54.55	48.48	45.45	42.42	45.45	54.55	45.45	40.04	16	14	12	12	12	15	15	15	9.7	15	8.48	18	9	7.27	7.27	7.27	9.09	9.09	9.09	10	6	10
1	1	0	0	0	0	0	0	0	0	0	0	1	0	0	90	64	80	82	62.86	51.43	60	51.43	57.14	62.86	48.57	51.43	20.9	20	18	20	14	20	23	23	23	10.64	15	9.57	20	10	11.43	8	11.43	13.14	13.14	13.14	6	10	10
1	1	0	1	0	0	0	0	0	0	0	0	1	0	0	70	77	71.43	87	62.5	50.6	47.62	41.67	44.64	53.57	44.64	41.67	27.28	24	14	17	17	17	15	15	15	13.87	16	8.09	15	12	10.12	10.12	10.12	8.93	8.93	8.93	7	11	10
1	1	0	1	0	0	0	0	0	0	0	0	1	0	0	85	78	76.27	63	62.15	53.67	53.67	48.02	50.85	51.98	53.67	48.02	24.9	22	20	20			22	22	15	12.02	16	10.93	14	10	11.3			12.43	12.43	8.47	10
1	1	0	0	0	0	0	0	0	0	0	0	1	0	0	90	90	90	82.87	62	60.77	58.01	55.25	55.25	49.72	49.72	49.72	30.22	30	30	30	20	20	20	17	17	16.67	16.57	16.57	16.57	12.5	11.05	11.05	11.05	10	10	10	9	9	8.77
1	0	0	0	0	0	0	0	0	0	0	0	1	0	0	80	44	78.65	77	61.8	50.56	47.75	44.94	44.94	44.94	44.94	44.94	13.89	16	18	15	15	15	20	20	20	9.41	18	10.59	20	12.67	8.43	8.43	8.43	11.24	11.24	11.24	9	10	10
1	1	0	0	0	0	0	0	0	0	0	0	1	0	0	85	72	85.29	83	61.76	52.94	50	50	47.06	47.06	52.94	50	24.91	20	16	20	20	20	24	24	24	11.11	13	8.89	15	9.67	11.76	11.76	11.76	14.12	14.12	14.12	9	13	11
1	1	0	0	0	0	0	0	0	0	0	0	1	0	0	85	106	64.25	52	61.45	55.87	47.49	47.49	44.69	41.9	36.31	47.49	33.08	18	15	17	17	17	19	19	19	9.73	15	8.11	15	10	9.5	9.5	9.5	10.61	10.61	10.61	7	10	10
1	1	0	0	0	0	0	0	0	0	0	0	1	0	0	80	74	66.67	74	61.11	50	55.56	44.44	52.78	50	38.89	44.44	22.84	17	17	15	15	15	17	17	17	9.39	15	9.39	15	8	8.33	8.33	8.33	9.44	9.44	9.44	10	10	10
1	0	0	1	0	0	0	1	3	4	0	0	1	0	0	85	80	74.59	65	60.77	55.25	52.49	46.96	46.96	46.96	46.96	46.96	24.42	22	20	17	17	17	17	17	17	12.94	12	11.76	11	10	9.39	9.39	9.39	9.39	9.39	9.39	9	9	6
1	0	0	1	0	1	1	0	0	0	1	1	1	0	0	75	61	66.47	66	60.69	46.24	46.24	43.35	39.31	39.88	40.46	43.35	20.38	20	15	14	14	14	24	24	24	12.12	18	9.09	18	8	8.09	8.09	8.09	13.87	13.87	13.87	12	12	12
1	1	0	0	0	0	0	0	0	0	0	0	1	0	0	70	93	78.03	71	60.69	52.02	49.13	40.46	46.24	49.13	52.02	40.46	31.07	19	17			13	15	20	20	10.61	15	9.5	15	9			7.51	8.67	11.56	11.56		11
1	0	0	1	0	0	0	0	0	0	0	0	1	0	0	80	65	79.23	63	60.11	49.18	46.45	43.72	43.72	43.72	38.25	43.72	19.41	19	17	20	20	20	22	22	22	10.61	16	9.5	17	9	10.93	10.93	10.93	12.02	12.02	12.02	10	10	10
1	1	0	1	0	0	0	0	0	0	0	0	1	0	1	85	55	71.04	81	60.11	46.45	57.38	46.45	49.18	55.74	50.27	46.45	16.42	20	16	22	22	22	25	25	25	11.7	11	9.36	12	9.33	12.02	12.02	12.02	13.66	13.66	13.66	10	10	10
1	0	0	1	0	0	0	0	0	0	0	0	1	0	0	75	65.71	44.17	44.17	60	37.88	42.86	45.71	37.14	42.86	37.14	42.86	34.29	17	17	17	15	15	15	15	13	20	14	9.71	9.71	9.71	11	13	12	8.57	8.57	8.57	9.33	8.77	7.6
1	0	0	1	0	0	0	0	0	0	0	0	1	0	1	70	62.86	140.75	140.75	60	33.31	41.14	42.86	37.14	40	35.43	40	34.29	15	15	15	12	12	12	17	15	20	16	8.57	8.57	8.57	12	12	12	6.86	6.86	6.86	8.67	9.88	8.72
1	1	0	1	0	0	0	0	0	0	0	0	1	0	0	75	65	85.23	62	59.66	51.14	45.45	42.61	42.61	48.3	53.98	42.61	20.98	17	15	18	18	18	20	20	20	10.63	20	9.38	18	9.33	10.23	10.23	10.23	11.36	11.36	11.36	12	12	12
1	0	0	1	0	0	0	0	0	0	0	0	1	0	0	80	79	73.45	75	59.32	42.37	48.02	45.2	45.2	48.02	45.2	45.2	25.22	20	15	20	20	20	22	22	22	11.11	19	8.33	17	8	11.3	11.3	11.3	12.43	12.43	12.43	12	11	11
158	405.93	367.2	314.7	181	48	140	110	75	80	77.35	60	57	72	60	80	84	77.96	89	59.14	56.45	53.76	43.01	51.08	48.39	43.01	43.01	24.28	25	22	15	15	11	17	17	17	13.66	12	12.02	14	10	8.06	8.06	5.91	9.14	9.14	9.14	10	12	6
287	532.84	479.84	408.41	181	99	120	110	70	95	66.3	68	51	75	80	70	94	89.39	64	58.66	44.69	44.69	39.11	41.9	50.28	36.31	39.11	29.34	15	12	17	17	17	19	19	19	9.09	12	7.27	14	8.67	9.5	9.5	9.5	10.61	10.61	10.61	9	9	9
287.67	261.78	230	226.43	110	160	68.75	90	49	60	55	55	55	50	50	80	84	71.81	87	58.51	47.87	50.53	42.55	48.94	5.32	47.87	42.55	23.77	20	14	18	18	18	20	20	20	12.35	17	8.64	20	11	9.57	9.57	9.57	10.64	10.64	10.64	10	10	10
318.97	288.54	218	247.29	130	168	77.38	90	33	70	80	80	75	70	95	90	135	61.11	41	58.33	52.78	44.44	50	43.33	44.44	33.33	50	41.67	20	18	15	15	15	20	20	20	11.36	20	10.23	20	12	8.33	8.33	8.33	11.11	11.11	11.11	8	8	8
322.59	319.37	346	314.49	90	164	54.88	90	48	60	55	55	75	70	75	80	65	75	24	58.33	50	45.56	44.44	43.33	33.33	27.78	44.44	20.06	15	17	16	16	16	20	20	20	8.93	15	10.12	14	9.33	8.89	8.89	8.89	11.11	11.11	11.11	10	9	10
323.36	294.26	229	254.53	110	154	71.43	80	64	60	60	60	59	52	50	75	72.73	106.13	106.13	55	34.53	49.7	54.55	49.7	45.45	39.39	45.45	33.33	20	20	20	16	16	16	14	14	13	11	12.12	12.12	12.12	12	12	12	9.7	9.7	9.7	9.33	7.91	7.91
331.56	301.72	265	260.98	110	158	69.62	85	45	80	75	75	70	65	63	75	63.89	83.67	83.67	55	39.81	41.67	38.89	37.78	41.67	30.56	41.67	30.56	2	2	2	15	15	15	20	16	20	20	1.11	1.11	1.11	12	12	12	8.33	8.33	8.33	12	12.12	9.7
332.16	328.7	281	323.44	115	170	67.65	80	88	70	60	60	65	61	55	85	66.86	306.67	306.67	55	38.87	55.23	63.95	52.33	49.42	46.51	49.42	31.98	17	17	17	15	15	15	13	12	14	14	9.88	9.88	9.88	9	9	8	8.72	8.72	8.72	10	7.56	6.98
354.33	322.45	271	278.91	115	160	71.88	90	51	65	80	80	85	80	80	75	62.86	94.77	94.77	55	34.29	44	51.43	40	42.86	37.14	42.86	31.43	18	18	18	15	15	15	18	15	17	20	10.29	10.29	10.29	12	6	19	8.57	8.57	8.57	10	10.59	8.82
361.62	321	329.08	284.65	165	250	250	125	105	75	65	70	60	55	45	59.75	85	50.31	53.46	53.46	56.6	51.57	51.57	15.03	53.46	61		203	20	20	20	20	17	17	17	17	13	14	12.58	12.58	12.58	12.58	10.69	10.69	10.69	10.69	8	10	10	9.33
362.74	330.1	334	285.53	110	159	69.18	90	50	80	75	75	80	70	70	56.18	80	42.13	53.37	53.37	53.37	50.56	56.18	22.09	44.94	68	95.13	95.13	19	19	19	19	17	17	17	17	20	19	10.67	10.67	10.67	10.67	9.55	9.55	9.55	9.55	11	9	7	9
364.46	329.69	259	282.55	140	159	88.05	95	38	80	85	85	90	82	82	56.18	100	44.94	53.37	53.37	58.99	58.99	50.56	28.09	56.18	75	61.5	61.5	22	22	22	22	18	18	18	18	21	19	12.36	12.36	12.36	12.36	10.11	10.11	10.11	10.11	6	10	6	7.33
366.89	333.88	315	288.79	110	155	70.97	90	47	55	80	80	80	75	70	55.21	85	55.21	52.15	52.15	49.08	46.01	49.08	30.11	52.15	70		85	22	22	22	22	18	18	18	18	11	10	13.5	13.5	13.5	13.5	11.04	11.04	11.04	11.04	9	9	9	9
367	468.27	421.7	358.92	175	102	135	110	72	75	77.14	65	33	70	62	58.06	95	35.48	51.61	51.61	51.61	48.39	45.16	19.56	61.29	69		133	16	16	16	16	13	13	13	13	13	17	10.32	10.32	10.32	10.32	8.39	8.39	8.39	8.39	8	6	8	7.33
387.88	349.3	340	297.3	180	165	109.09	95	84	78	75	75	65	60	60	60.9	65	57.69	51.28	51.28	57.69	54.49	57.69	25.89	41.67	84		27.25	20	20	20	20	18	18	18	18	20	18	12.82	12.82	12.82	12.82	11.54	11.54	11.54	11.54	12	12	12	12
389	498.63	453.77	392.49	181	71	155	115	95	90	85.64	85	55	90	72	56.25	65	40.63	50	50	53.13	50	50	19.92	40.63	32	50.5	50.5	18	18	18	18	16	16	16	16	13	16	11.25	11.25	11.25	11.25	10	10	10	10	14	14	14	14
400	502.92	452.9	385.48	165	82	150	120	85	100	90.91	85	62	75	90	80	63.89	12.75	12.75	48	25.31	41.67	38.89	38.89	44.44	30.56	44.44	26.67	21	15	21			12	15	13	16	18	11.67	8.33	11.67			9			6.67	9	9.09	7.88
400.49	374	364.45	315.24	160		45.9	110	105	70	70	75	63	65	60	66	56.41	49.98	49.98	48	38.4	35.9	35.38	37.44	33.85	26.67	33.85	24.62	20	20	20	15	15	15	18	15	18	15	10.26	10.26	10.26	9	9	9	7.69	7.69	7.69	12.33	10.29	8.57
400.64	265	364.59	315.36	180	135	135	135	105	90	82	80	78	60	50	53.57	50	41.67	47.62	47.62	44.64	41.67	56.55	11.69	29.76	48	97	97	20	20	20	20	16	16	16	16	10	12	11.9	11.9	11.9	11.9	9.52	9.52	9.52	9.52	8	6	12	8.67
404	468.28	426.15	368.6	180	82	120	115	75	70	66.67	70	29	80	55	53.8	58	50.63	47.47	47.47	44.3	41.14	39.87	18.03	36.71	52		521.25	16	16	16	16	14	14	14	14	12	11	10.13	10.13	10.13	10.13	8.86	8.86	8.86	8.86	8	8	8	8
407.08	500	370.45	320.43	165	180	180	140	110	85	83	85	80	80	65	56.6	60	50.31	47.17	47.17	50.31	44.03	44.03	19.78	37.74	60	76.3	76.3	16	16	16	16	13	13	13	13	14	15	10.06	10.06	10.06	10.06	8.18	8.18	8.18	8.18	12	10	12	11.33
408.37	371.62	270	321.44	110	163	67.48	80	67	60	70	70	65	60	62	61.73	80	49.38	46.3	46.3	61.73	58.64	67.9	26.29	49.38	92	43.75	43.75	17	17	17	17	12	12	12	12	18	17	10.49	10.49	10.49	10.49	7.41	7.41	7.41	7.41	6	6	5	5.67
415.62	378.22	264	327.15	90	153	58.82	90	50	65	70	70	75	70	90	55.56	75	49.38	46.3	46.3	50.62	46.3	49.38	23.62	46.3	73		370	20	20	20	20	14	14	14	14	18	19	12.35	12.35	12.35	12.35	8.64	8.64	8.64	8.64	10	7	10	9
418	518.56	466.98	397.47	170	95	130	115	90	95	76.47	85	55	85	70	51.63	80	51.63	46.2	46.2	48.91	43.48	43.48	31.01	43.48	55	40.43	40.43	20	20	20	20	17	17	17	17	20	16	10.87	10.87	10.87	10.87	9.24	9.24	9.24	9.24	12	12	12	12
423	531.12	483.33	418.06	169	78	155	115	95	110	91.72	95	61	85	90	56.18	112	50.56	46.07	46.07	47.75	49.44	54.49	20.52	62.92	70	31.67	31.67	18	18	18	18	16	16	16	16	17	18	10.11	10.11	10.11	10.11	8.99	8.99	8.99	8.99	10	6	10	8.67
423.4	418.99	451	412.29	130	163	79.75	90	80	90	85	85	80	75	80	58.82	85	42.48	45.75	45.75	49.02	45.75	58.82	21.36	55.56	88		103.75	17	17	17	17	17	17	17	17	16	17	11.11	11.11	11.11	11.11	11.11	11.11	11.11	11.11	10	7	9	8.67
428.6	238	387.7	332.28	178	149.5	149.5	140	110	90	85	80	80	80	80	57.58	50	47.27	45.45	45.45	39.39	36.36	36.36	30.85	30.3	23	21.28	21.28	18	18	18	18	16	16	16	16	15	15	10.91	10.91	10.91	10.91	9.7	9.7	9.7	9.7	9	9	9	9
431	522.05	475.08	410.93	181	83	135	115	90	105	74.59	80	47	85	75	58.28	70	49.08	44.17	44.17	52.15	46.01	55.21	28.23	42.94	81	79.17	79.17	17	17	17	17	15	15	15	15	16	20	10.43	10.43	10.43	10.43	9.2	9.2	9.2	9.2	9	9	9	9
431.22	392.41	354	339.43	105	166	63.25	90	64	60	70	70	70	67	70	58.14	90	55.23	43.6	43.6	58.14	55.23	49.42	29.41	52.33	78	111.9	111.9	15	15	15	15	17	17	17	17	16	17	8.72	8.72	8.72	8.72	9.88	9.88	9.88	9.88	10	10	4	8
432.12	389.13	242	331.21	100	164	60.98	90	87	60	68	68	72	65	65	54.35	60	38.04	43.48	43.48	51.09	48.91	44.02	32.49	32.61	49	19.5	19.5	16	16	16	16	14	14	14	14	14	16	8.7	8.7	8.7	8.7	7.61	7.61	7.61	7.61	10	10	10	10
440	526.71	479.32	414.59	171	73	130	120	85	80	76.02	80	66	75	85	52.02	75	34.68	43.35	43.35	46.24	40.46	43.35	30.07	43.35	50	11	11	22	22	22	22	18	18	18	18	15	15	12.72	12.72	12.72	12.72	10.4	10.4	10.4	10.4	11	11	11	11
440.2	435.61	445	428.65	100	168	59.52	95	89	80	70	70	80	75	80	55.21	70	49.08	42.94	42.94	49.08	46.01	46.01	25.97	42.94	64	44.67	44.67	18	18	18	18	15	15	15	15	11	12	11.04	11.04	11.04	11.04	9.2	9.2	9.2	9.2	10	7	10	9
441.6	241	401.86	347.6	143		94.03	115	110	90	85	65	80	105	95	52.15	80	55.21	42.94	42.94	49.08	46.01	49.08	25.22	49.08	83		853.25	18	18	18	18	15	15	15	15	20	20	11.04	11.04	11.04	11.04	9.2	9.2	9.2	9.2	11	11	11	11
445.14	400.87	400	341.19	110	167	65.87	90	94	75	70	70	75	70	65	49.08	60	36.81	42.94	42.94	39.88	36.81	38.04	25.22	36.81	32	104.05	104.05	18	18	18	18	13	13	13	13	16	14	11.04	11.04	11.04	11.04	7.98	7.98	7.98	7.98	12	12	12	12
446.55	406.37	345	351.5	140	164	85.37	90	80	80	70	70	75	70	70	54.29	55	34.29	42.86	42.86	34.29	31.43	34.29	29.39	31.43	36		134.5	16	16	16	16	13	13	13	13	18	16	9.14	9.14	9.14	9.14	7.43	7.43	7.43	7.43	12	12	12	12
447	498.43	453.58	392.33	172	83	130	115	82	90	75.58	82	63	78	79	54.88	45	48.78	42.68	42.68	45.73	42.68	42.68	29.74	27.44	50	50.37	50.37	16	16	16	16	14	14	14	14	12	12	9.76	9.76	9.76	9.76	8.54	8.54	8.54	8.54	9	9	9	9
449.09	352	408.68	353.49	170	63.25	63.25	135	110	75	85	75	80	80	70	54.22	65	36.14	42.17	42.17	42.17	40.36	42.17	23.23	39.16	45	94.08	94.08	17	17	17	17	17	17	17	17	16	14	10.24	10.24	10.24	10.24	10.24	10.24	10.24	10.24	9	9	9	9
450	560.92	505.13	429.93	195	146	140	110	70	69	71.79	73	19	66	52	53.89	55	44.91	41.92	41.92	44.91	41.92	38.92	33.71	32.93	35		94.5	19	19	19	19	19	19	19	19	19	17	11.38	11.38	11.38	11.38	11.38	11.38	11.38	11.38	13	12	13	12.67
450.92	406.07	355	345.62	125	180	69.44	90	98	65	62	62	65	60	57	51.43	50	36	41.71	41.71	41.71	44	34.29	32	28.57	36	21	21	20	20	20	20	16	16	16	16	15	22	11.43	11.43	11.43	11.43	9.14	9.14	9.14	9.14	9	12	8	9.67
456	525.25	477.99	413.44	171	65	120	110	80	85	70.18	75	77	75	90	56.55	70	47.62	41.67	41.67	47.62	44.64	47.62	31.53	41.67	67	69.52	69.52	15	15	15	15	12	12	12	12	15	13	8.93	8.93	8.93	8.93	7.14	7.14	7.14	7.14	10	10	10	10
457.88	545	453.11	445.86	165		116.75	128	109	90	95	80	85	100	75	54.88	50	36.59	41.46	41.46	43.9	39.63	39.63	32.35	30.49	37	89.6	89.6	15	15	15	15	11	11	11	11	14	15	9.15	9.15	9.15	9.15	6.71	6.71	6.71	6.71	9	9	9	9
458.27	417.03	414	360.72	110	178	61.8	90	76	85	65	65	65	60	62	51.95	50	38.96	38.96	38.96	38.31	33.77	32.47	26.99	32.47	20	105.62	105.62	12	12	12	12	9	9	9	9	13	14	7.79	7.79	7.79	7.79	5.84	5.84	5.84	5.84	12	12	12	12
458.9	417.61	385	361.22	120	156	76.92	95	63	90	80	80	90	85	90	44.44	75	44.44	38.89	38.89	41.67	40	41.67	24.38	41.67	37		58	16	16	16	16	13	13	13	13	15	13	8.89	8.89	8.89	8.89	7.22	7.22	7.22	7.22	10	10	10	10
461.79	399	420.24	363.49	165	107	107	105	110	85	77	75	75	95	60	50.56	55	47.75	36.52	36.52	36.52	33.71	34.83	23.99	30.9	34		68.25	20	20	20	20	18	18	18	18	20	19	11.24	11.24	11.24	11.24	10.11	10.11	10.11	10.11	9	9	9	9
466	564.87	514.04	444.63	180	90	120	115	85	95	66.67	80	52	80	70	47.06	65	41.18	35.29	35.29	38.24	35.88	32.35	30.45	38.24	26	184.73	184.73	15	15	15	15	10	10	10	10	15	14	8.82	8.82	8.82	8.82	5.88	5.88	5.88	5.88	12	12	12	12
468.92	422.28	331	359.42	110	175	62.86	90	98	63	73	73	73	77	60	50	45	36.11	34.44	34.44	36.11	33.33	31.67	30.25	25	28	44.25	44.25	18	18	18	18	14	14	14	14	12	20	10	10	10	10	7.78	7.78	7.78	7.78	10	10	10	10
473.64	455	468.71	461.21	165		82.72	130	105	90	80	75	70	75	90	56.25	40	37.5	34.38	34.38	34.38	31.25	31.25	19.14	25	19	92.67	92.67	16	16	16	16	14	14	14	14	10	13	10	10	10	10	8.75	8.75	8.75	8.75	8	8	8	8
477	559.37	503.73	428.75	165	94	135	120	82	90	81.82	82	69	75	65	54.88	85	36.59	33.54	33.54	45.73	42.68	45.73	17.85	51.83	76	76.5	76.5	16	16	16	16	11	11	11	11	16	15	9.76	9.76	9.76	9.76	6.71	6.71	6.71	6.71	10	5	8	7.67
478.49	435.43	491	376.63	120	180	66.67	80	79	80	70	70	75	72	75	1	1	0.5	1.9	2.38	1	0.86	14	0.43	6.47		6.32		11.76	11		12			10.53		14.12	5.26	10.53	10.53	20	12	24	6		20		10	20	20
480.23	437.02	557	378.01	120	163	73.62	85	67	90	70	70	80	75	80	1	1	1.25	1.22	2.33	3	2.4	5	3	10.11	9.84	9.84	10.66	9.84	12.33	12	12	13	9.84	9.84	9.84	16.39	16.39	16.39	16.39	12	12	20	15	12	12	12	20	20	20
481.33	450	438.02	378.87	173		83.33	115	105	80	80	75	68	69	70	1	0	1.13	1.73	2.21	3	3.75	4	4.25	4.62	4.62	4.62	4.62	8.67	8	8	8	8	8.67	8.67	8.67	9.83	9.83	9.83	9.83	15	15	17	17	15	15	15	17	17	17
489	602.75	548.52	474.45	170	77	120	115	90	90	70.59	85	85	85	90	0	0	1	1.8	2.18	4	3	5	3	5.93	4.44	6.67	6.67	7.78	10.67	8	12	12	7.78	7.78	7.78	10	10	10	10	14	15	18	15	14	14	14	18	18	18
489.43	520	445.39	385.25	176		47.33	150	105	90	80	75	75	85	95	1	1	0.95	1.75	2.18	1	5	4	4.75	6.86	6.86	6.86	6.86	8.57	12	12	12	12	8.57	8.57	8.57	10.29	10.29	10.29	10.29	15	20	18	19	15	15	15	18	18	18
490.13	446.03	495	385.8	120	162	74.07	90	62	80	75	75	82	75	80	1	1	0.94	1.55	2.1	1	3	6	2.83	5.81	7.1	3.87	6.45	9.68	9	11	6	10	9.68	9.68	9.68	9.68	9.68	9.68	9.68	15	18	15	17	15	15	15	15	15	15
493.74	444.63	324	378.44	100	173	57.8	90	90	60	75	75	80	70	75	1	1	1.07	1.83	2.09	0	4.67	3	5	6.01	6.01	6.01	6.01	7.1	11	11	11	11	7.1	7.1	7.1	8.74	8.74	8.74	8.74	13	14	16	15	13	13	13	16	16	16
495.52	450.93	320	390.04	120	163	73.62	90	69	80	70	70	80	75	75	1	1	1.21	1.7	2.05	3	3.5	4	4.25	5.63	5.88	5.88	5.88	8.75	9	10	10	10	10.59	10.59	10.59	10.63	11.76	11.76	11.76	14	14	17	17	18	18	18	20	20	20
500.66	498	455.61	394.09	183		116.67	145	110	90	85	80	80	80	70	1	0	1	1.71	2.04	3	3.6	5	3.6	5.46	4.68	5.85	5.85	8.19	9.33	8	10	10	8.19	8.19	8.19	9.94	9.94	9.94	9.94	14	18	17	18	14	14	14	17	17	17
502	546.01	491.7	418.5	180	129	130	115	75	70	72.22	68	34	75	55	1	1	1	1.71	2.03	1	3.5	4	3.5	5.26	5.85	4.09	5.85	5.26	9	10	7	10	5.85	4.09	5.85	11.11	11.11	11.11	11.11	9	14	19	14	10	7	10	19	19	19
507.55	461.88	500	399.51	105	163	64.42	95	75	80	72	72	85	75	90	0	1	1.13	1.85	2.01	1	2.5	6	2.83	4.5	4.32	3.78	5.41	8.65	8.33	8	7	10	8.65	8.65	8.65	8.11	8.11	8.11	8.11	16	15	15	17	16	16	16	15	15	15
512	465.93	563	403.01	105	162	64.81	100	69	80	75	75	100	95	110	1	0	0.29	1.79	1.99	2	0.93	15	0.27	6.15	6.15	6.15	6.15	10.06	11	11	11	11	10.06	10.06	10.06	11.17	11.17	11.17	11.17	18	14	20	4	18	18	18	20	20	20
513.47	341	467.27	404.17	183		159	130	110	85	105	85	90	102	92	1	1	1.33	1.72	1.98	1	3	5	4	4.46	3.49	6.4	3.49	11.63	7.67	6	11	6	11.63	11.63	11.63	13.37	13.37	13.37	13.37	20	15	23	20	20	20	20	23	23	23
513.57	467.36	362	404.25	110	175	62.86	95	90	60	75	75	60	55	60	1	1	1.13	1.79	1.97	1	5	3	5.67	5.62	6.7	6.15	6.15	10.11	10	12	11	11	8.38	8.38	8.38	11.8	10.06	10.06	10.06	18	15	21	17	15	15	15	18	18	18
514.07	467.81	473	404.64	125	178	70.22	100	65	90	82	82	85	88	97	1	0	1.36	1.6	1.97	1	2.75	4	3.75	6.33	5.63	5.63	5.63	8.38	11.33	9	9	9	8.75	8.75	8.75	10.06	10.63	10.63	10.63	15	11	18	15	14	14	14	17	17	17
525	567.02	510.62	434.61	172	115	150	115	95	110	87.21	90	53	85	80	1	0	1.5	1.76	1.95	3	2.4	5	3.6	5.3	5.68	5.68	4.55	9.09	9.33	10	10	8	9.09	9.09	9.09	10.23	10.23	10.23	10.23	16	12	18	18	16	16	16	18	18	18
525.37	435	478.1	413.54	162		128.08	110	110	81	87	73	84	79	57	1	0	1.27	1.78	1.94	1	2.75	4	3.5	6.4	5.62	5.62	5.62	11.3	11.33	10	10	10	10.11	10.11	10.11	12.43	11.8	11.8	11.8	20	11	22	14	18	18	18	21	21	21
528.21	480.68	405	415.78	135	178	75.84	100	70	75	95	95	95	90	100	1	0	0.8	1.64	1.94	4	3.75	4	3	7.32	7.32	7.32	7.32	7.32	12	12	12	12	7.32	7.32	7.32	11.59	11.59	11.59	11.59	12	15	19	12	12	12	12	19	19	19
534	523.36	471.3	401.14	175	105	130	110	77	90	74.29	70	47	75	65	1	1	1.11	1.68	1.9	3	4.5	4	5	6.55	6.55	6.55	6.55	10.71	11	11	11	11	10.71	10.71	10.71	13.1	13.1	13.1	13.1	18	18	22	20	18	18	18	22	22	22
537	616.89	561.38	485.57	185	83	150	110	85	90	81.08	75	76	85	80	1	0	1	1.66	1.84	2	3	5	3	6.02	6.02	6.02	6.02	9.04	10	10	10	10	9.04	9.04	9.04	10.24	10.24	10.24	10.24	15	15	17	15	15	15	15	17	17	17
538.6	523	490.14	423.95	168		109.02	120	105	85	80	70	75	90	75	1	1	1	1.18	1.82	2.77	3.4	4	5	5.83	6.59	6.59	6.59	9.33	9.34	9.34	9.34	9.59	10.44	10.44	10.44	12	12	12	12.5	15.33	17	17	17	17	19	19	19	20	20
541.07	448	492.38	425.89	175		67.83	140	110	90	105	90	100	110	85	1	1	1	1.21	1.82	2.54	2.33	2.83	6	4.87	5.49	5.49	3.3	8.67	9.89	9.89	9.89	10.67	10.99	10.99	10.99	10	10	6	9.55	19	18	18	18	14	20	20	20	17	17
543.88	445	489.78	416.87	170		114.05	125	110	85	85	70	75	80	95	1	1	1	1.63	1.81	4	3	5	3	5.31	6.13	6.13	3.68	9.2	8.67	10	10	6	9.2	9.2	9.2	11.04	11.04	11.04	11.04	15	15	18	15	15	15	15	18	18	18
545.18	458	496.12	429.13	177	81.5	81.5	135	110	95	95	85	90	92	95	0	1	1	0.94	1.8	2.21	3.2	3	5	4.68	3.89	5.56	2.78	8.33	9.44	9.44	12.22	12.36	10.56	10.56	10.56	7	10	5	9.55	22	17	17	22	16	19	19	19	17	15
551.44	679	496.59	422.67	179	182	182	115	110	100	85	85	80	75	65	1	1	1	1	1.78	1.99	2.5	2.5	6	4.8	3.37	5.62	5.62	8.5	10.67	10.67	10.67	11.87	9.55	9.55	9.55	6	10	10	11.11	21	19	19	19	15	17	17	17	19.67	15
559.63	503.96	534	428.94	110	184	59.78	100	110	70	80	80	94	90	81	1	0	1	1.07	1.78	2.06	4.67	5	3	4.17	5.62	5.06	3.37	7.5	12.36	12.36	12.36	6.95	9.55	9.55	9.55	10	9	6	10.56	12.5	22	22	22	14	17	17	17	19	15
563.81	536	513.07	443.79	181	135	135	135	110	100	95	85	85	85	85	1	1	1	0.33	1.78	2.13	0.75	0.25	20	4.26	5.06	6.18	5.62	7.33	9.55	9.55	9.55	5.81	11.24	11.24	11.24	9	11	10	14.53	10	17	17	17	15	20	20	20	25	5
565.29	415	514.42	444.96	180		138.05	120	110	90	100	80	95	90	70	0	0	1	1.33	1.77	1.98	3.75	5	4	6.44	5.65	5.08	5.08	11.33	7.91	7.91	7.91	9.66	7.91	7.91	7.91	10	9	9	11.36	17	14	14	14	15	14	14	14	20	20
568	611.08	550.3	468.38	174	112	120	110	80	80	68.97	75	65	75	60	1	1	1	1.36	1.76	1.95	2.8	3.8	5	4.92	5.68	6.82	6.82	7	9.66	9.66	9.66	8.09	11.36	11.36	11.36	10	12	12	10.6	19	17	17	17	14	20	20	20	15	19
569.38	512.74	578	436.42	135	184	73.37	95	105	95	85	85	90	80	80	0	0	0.93	1.72	1.76	2	3.5	4	3.25	5.81	5.81	5.81	5.81	10.47	10	10	10	10	10.47	10.47	10.47	11.63	11.63	11.63	11.63	18	14	20	13	18	18	18	20	20	20
572.78	469	521.24	450.86	170	107	107	145	105	90	85	85	80	80	90	1	1	1.29	1.7	1.75	3	2.33	6	3	6.67	7.06	6.47	6.47	9.41	11.33	12	11	11	9.41	9.41	9.41	11.76	11.76	11.76	11.76	16	14	20	18	16	16	16	20	20	20
579.16	455	521.55	443.92	173		67.83	135	105	90	85	70	80	85	90	0	1	1	1.33	1.74	2.18	3	4	5	3.77	6.9	4.02	6.9	8.5	9.77	9.77	9.77	10.22	12.64	12.64	12.64	12	7	12	8.06	14	17	17	17	15	22	22	22	18.33	20
586	497.62	448.13	381.42	175	116	125	115	75	80	71.43	65	32	75	65	1	1	0	1	1.74	1.88	2.43	2.43	7	5.94	4.6	4.6	4.6	10.33	11.49	11.49	11.49	9.77	12.64	12.64	12.64	8	8	8	12.64	17	20	20	20	17	22	22	22	22	17
587.05	383	534.22	462.09	177		32.48	130	105	75	85	80	80	85	80	1	1	0.93	1.63	1.74	3	2.33	6	2.17	4.09	3.07	3.07	6.13	8.59	6.67	5	5	10	8.59	8.59	8.59	9.82	9.82	9.82	9.82	14	14	16	13	14	14	14	16	16	16
589.93	631	531.25	452.17	180	42.5	42.5	110	105	95	80	90	78	80	60	1	0	1	1	1.72	1.94	6.67	6.67	3	5.15	3.49	5.81	3.49	9.33	5.81	5.81	5.81	11.05	14.53	14.53	14.53	6	10	6	16.57	20	10	10	10	20	25	25	25	30	20
602.14	477	547.95	473.96	186	22.5	22.5	145	110	105	100	80	95	90	80	0	1	1	1	1.72	2.06	4.5	4.5	4	6.59	5.81	5.81	6.98	12	9.3	9.3	9.3	9.34	11.63	11.63	11.63	10	10	12	10.44	17	16	16	16	18	20	20	20	19	18
621.38	690	565.47	489.11	179		150.25	160	105	80	80	70	75	90	65	1	0	1.11	1.72	1.72	4	4.5	2	5	5.23	5.23	5.23	5.23	7.56	9	9	9	9	7.56	7.56	7.56	8.72	8.72	8.72	8.72	13	9	15	10	13	13	13	15	15	15
629.99	573.3	437	495.89	130	172	75.58	100	87	95	75	75	100	95	85	1	1	1.33	1.56	1.67	3	3	4	4	5.34	6.41	3.21	6.41	8.97	8.33	10	5	10	8.97	8.97	8.97	8.97	8.97	8.97	8.97	14	12	14	16	14	14	14	14	14	14
634	680.46	612.77	521.55	175	135	140	120	95	90	80	100	64	75	110	1	1	1.06	1.52	1.6	3.75	4	4	4	4.25	5	5.42	6	6.25	6.25	7.5	7.53	8	10	10	10	10.04	10.63	10.63	12	12.5	12.5	12.5	16	16.67	17	17	17	19	20
634.82	577.7	570	499.69	125	178	70.22	100	89	80	95	95	105	105	90	1	1	0.79	1.66	1.58	1	6.33	3	5	5.88			6.02	10.59	10			10			7.83	11.76	11.45	7.23	11.45	18	19	20	15			13	19	12	19
661	657.05	591.7	503.62	186	109	150	120	95	100	80.65	93	72	90	110	1	1	1	1.57	1.58	2	4	4.5	5.06	5.06	5.06	5.06	5.5	8	8	8	8	9	10.13	10.13	10.13	10.13	10.13	10.13	10.13	10.13	11	16	16	16	16	16	16	16	16
663.59	613	603.88	522.34	188	66.33	66.33	135	110	90	95	80	92	10	90	0	1	0.86	1.55	1.55	4	3.5	4	3	7.1	7.74	5.81	7.74	7.74	11	12	9	12	7.74	7.74	7.74	11.61	11.61	11.61	11.61	12	14	18	12	12	12	12	18	18	18
664	571.94	565.98	556.93	162	140	125	115	80	80	77.16	76	72	72	72	1	1	0.75	1.75	1.54	3	5.33	3	4	5.71	5.71	5.71	5.71	6.86	10	10	10	10	6.86	6.86	6.86	8.57	8.57	8.57	8.57	12	16	15	12	12	12	12	15	15	15
686.28	560	618.02	526.02	171		20.77	140	110	80	90	77	83	105	90	0	1	0.8	1.46	1.53	1	5	3	4	6.16	6.85	6.85	4.79	8.22	9	10	10	7	8.22	8.22	8.22	10.96	10.96	10.96	10.96	12	15	16	12	12	12	12	16	16	16
832	789.04	710.56	604.78	180	148	160	120	105	110	88.89	95	74	85	90	1	0	0.92	1.76	1.48	1	3	4	2.75	6.06	5.68	6.82	5.68	8.52	10.67	10	12	10	8.52	8.52	8.52	9.66	9.66	9.66	9.66	15	12	17	11	15	15	15	17	17	17
947.75	947.75	825	574.91	517.73	440.66	181	180	150	110	105	100	100	99.45	99	1	0	1.07	1.54	1.46	4	2.8	5	3	6.49	6.49	6.49	6.49	9.74	10	10	10	10	9.74	9.74	9.74	11.04	11.04	11.04	11.04	15	14	17	15	15	15	15	17	17	17
[truncated: 35 more columns]
