# Supplementary material for: Left ventricular rigor mortis interferes with postmortem aortic root geometry
Source: Int J Legal Med. 2025 Jan 21;139(3):1113–30. doi: 10.1007/s00414-025-03409-1 (PMC12003611; doi:10.1007/s00414-025-03409-1)
Supplement: Supplementary file 3 — Supplementary Material III: R code. [file 414_2025_3409_MOESM3_ESM.r]

###STATISTICAL ANALYSES - POSTMORTEN GEOMETRY#################################

###A-Set working directory ####
setwd(XXX)

###B-Package managing ####
install.packages('tidyverse')
install.packages('ggplot2')
install.packages("ggpubr")
install.packages("hrbrthemes")
install.packages("Hmisc")
install.packages("xlsx")
install.packages("corrplot")
install.packages("gridExtra")
install.packages("grid")
install.packages("rstatix")
install.packages("psych")
install.packages("vtable")
install.packages("png")
install.packages("viridis")

library(ggplot2)
library(ggpubr)
library(hrbrthemes)
library(magrittr)
library(vtable)
library(viridis)

###C-Data####
data <- utils::read.csv(file='XXX.csv', header = TRUE)
data <- as.data.frame(apply(data, 2, as.numeric))
data$heartweight_too.large <- ifelse(data$heartweight_measured > data$heartweight_predicted_upper95, 1, 0)

###C.1-Variable Labelling ####
#For the following variable no missing values, thus only 1 encoded
pmi_any_known_label <- factor(data$pmi_any_known, labels = c(
  'Any information on PMI available'))
data$pmi_any_known_label <- pmi_any_known_label
rm(pmi_any_known_label)

pmi_exact_known_label <- factor(data$pmi_exact_known, labels = c(
  'No excat PMI can be calculated', 'Exact PMI can be calculated'))
data$pmi_exact_known_label <- pmi_exact_known_label
rm(pmi_exact_known_label)

pmi_estimate_known_label <- factor(data$pmi_estimate_known, labels = c(
  'No information to estima PMI available', 'Information to estimate PMI are availble'))
data$pmi_estimate_known_label <- pmi_estimate_known_label
rm(pmi_estimate_known_label)

ventricle_rigor_label <- factor(data$ventricle_rigor, labels = c(
  'No hints for left ventricular rigor mortis', 'Hint for left ventricular rigor mortis'))
data$ventricle_rigor_label <- ventricle_rigor_label
rm(ventricle_rigor_label)

death_cause_class_label <- factor(data$death_cause_class, labels = c(
  'Unclear cause of death', 'Cardio-vascular cause of death', 'Intoxication',
  'Non-cardiac disease', 'Death not associated with disease or intoxication'))
data$death_cause_class_label <- death_cause_class_label
rm(death_cause_class_label)

#For the following variable only 0 and 1 encoded as all cases of severe putrefaction excluded
#after data management
rot_label <- factor(data$rot, labels = c(
  'Mild', 'Moderate'))
data$rot_label <- rot_label
rm(rot_label)

sex_label <- factor(data$sex, labels = c(
  'Male', 'Female'))
data$sex_label <- sex_label
rm(sex_label)

av_morph_com_label <- factor(data$av_morph_com, labels = c(
  'Tricuspid aortic valve', 'Bicuspid aortic valve'))
data$av_morph_com_label <- av_morph_com_label
rm(av_morph_com_label)

av_coaptation_label <- factor(data$av_coaptation, labels = c(
  'No coaptation', 'Coaptation'))
data$av_coaptation_label <- av_coaptation_label
rm(av_coaptation_label)

av_com_fen_label <- factor(data$av_com_fen, labels = c(
  'No fenestration extending to a commissure', 'Fenestratio extending to the commissure'))
data$av_com_fen_label <- av_com_fen_label
rm(av_com_fen_label)

#Following data management no fenestration in a fused cusp close to one of the non-height restricted commissures,
#thus "1" non encoded
av_com_fen_location_com_label <- factor(data$av_com_fen_location_com, labels = c(
  'No fenestration extending to a commissure', 
  'Non-height restricted Commissure left / none',
  'Non-height restricted Commissure left / right',
    'Non-height restricted Commissure right / none'))
data$av_com_fen_location_com_label <- av_com_fen_location_com_label
rm(av_com_fen_location_com_label)

av_com_fen_location_cusp_label <- factor(data$av_com_fen_location_cusp, labels = c(
  'No fenstration extending to a commissure',
  'Fenestration in left coronary cusp',
  'Fenestration in right coronary cusp',
  'Fenestration in non-coronary cusp',
  'Fenestration in fused cusp',
  'Fenestration in both, left and right coronary cusp'))
data$av_com_fen_location_cusp_label <- av_com_fen_location_cusp_label
rm(av_com_fen_location_cusp_label)

av_fusion_observation_label <- factor(data$av_fusion_observation, labels = c(
  'No fusion', ' Presence of a fusion'))
data$av_fusion_observation_label <- av_fusion_observation_label
rm(av_fusion_observation_label)

av_fusion_completeness_label <- factor(data$av_fusion_completeness, labels = c(
  'No fusion', 'Partial fusion', ' Complete Fusion'))
data$av_fusion_completeness_label <- av_fusion_completeness_label
rm(av_fusion_completeness_label)

av_fusion_location_label <- factor(data$av_fusion_location, labels = c(
  'No fusion', 'Fusion of right and non-coronary cusp',
  'Fusion of right and left coronary cusp',
  'Fusion of left and non-coronary cusp'))
data$av_fusion_location_label <- av_fusion_location_label
rm(av_fusion_location_label)

av_fusion_type_label <- factor(data$av_fusion_type, labels = c(
  'No fusion',
  'Fusion with all commissures reaching the same height',
  'Fusion with restriction of commissural height'))
data$av_fusion_type_label <- av_fusion_type_label
rm(av_fusion_type_label)

ventricle_lv.dilation_label <- factor(data$ventricle_lv.dilation, labels = c(
  'No hint for dilation', 'Visually dilated appearing left ventricle'))
data$ventricle_lv.dilation_label <- ventricle_lv.dilation_label
rm(ventricle_lv.dilation_label)

ao_aneurysm_label <- factor(data$ao_aneurysm, labels = c(
  'No gross hint for an ascending aortic aneurysm',
  'Gross hint for an ascending aortic aneurym'))
data$ao_aneurysm_label <- ao_aneurysm_label
rm(ao_aneurysm_label)

heartweight_too.large_label <- factor(data$heartweight_too.large, labels = c(
  'Measured heart weight not exceeding the upper limit of the 95% confidence interval',
  'Measured heart weight exceeding the upper limit of the 95% confidence interval'))
data$heartweight_too.large_label <- heartweight_too.large_label
rm(heartweight_too.large_label)

###D-Descriptive statistics ####
###D.1-Non-continous variables ####
table(data$pmi_exact_known_label)
table(data$pmi_estimate_known_label)
table(data$ventricle_rigor_label)
table(data$death_cause_class_label)
table(data$rot_label)
table(data$sex_label)
table(data$ao_aneurysm_label)
table(data$av_morph_com_label)
table(data$av_coaptation_label)
table(data$av_com_fen_label)
table(data$av_com_fen_location_com_label)
table(data$av_com_fen_location_cusp_label)
table(data$av_fusion_observation_label)
table(data$av_fusion_completeness_label)
table(data$av_fusion_location_label)
table(data$av_fusion_type_label)
table(data$ventricle_lv.dilation_label)
table(data$heartweight_too.large_label)

###D.2-Continuous variables ####
###D.2.1-Mean and SD ####
140 - sum(is.na(data$pmi_exact)) # to double check non-continous variables
mean(na.omit(data$pmi_exact))
sd(na.omit(data$pmi_exact))
((100*92)/140)

140 - sum(is.na(data$pmi_estimate)) # to double check non-continous variables
mean(na.omit(data$pmi_estimate))
sd(na.omit(data$pmi_estimate))
((100*48)/140)

sum(is.na(data$pmi_overall)) # to double check non-continous variables
mean(na.omit(data$pmi_overall))
sd(na.omit(data$pmi_overall))

mean(na.omit(data$age))
sd(na.omit(data$age))

mean(na.omit(data$bodyheight_cm))
sd(na.omit(data$bodyheight_cm))

mean(na.omit(data$bodyweight))
sd(na.omit(data$bodyweight))

mean(na.omit(data$bmi))
sd(na.omit(data$bmi))

mean(na.omit(data$bsa))
sd(na.omit(data$bsa))

mean(na.omit(data$heartweight_measured))
sd(na.omit(data$heartweight_measured))
mean(na.omit(data$heartweight_predicted_point))
sd(na.omit(data$heartweight_predicted_point))
mean(na.omit(data$heartweight_predicted_sd))
sd(na.omit(data$heartweight_predicted_sd))
mean(na.omit(data$heartweight_predicted_upper95))
sd(na.omit(data$heartweight_predicted_upper95))

mean(data$ao_basal)
sd(data$ao_basal)
mean(data$ao_norm_basal)
sd(data$ao_norm_basal)

mean(data$ao_sinus)
sd(data$ao_sinus)
mean(data$ao_norm_sinus)
sd(data$ao_norm_sinus)

mean(data$ao_stj)
sd(data$ao_stj)
mean(data$ao_norm_stj)
sd(data$ao_norm_stj)

mean(data$ao_asc_peri)
sd(data$ao_asc_peri)
mean(data$ao_norm_asc_peri)
sd(data$ao_norm_asc_peri)

mean(data$ao_asc_length)
sd(data$ao_asc_length)
mean(data$ao_norm_asc_length)
sd(data$ao_norm_asc_length)

mean(na.omit(data$eh_mean))
sd(na.omit(data$eh_mean))
mean(na.omit(data$eh_norm_mean))
sd(na.omit(data$eh_norm_mean))

mean(na.omit(data$av_eh_rcc))
sd(na.omit(data$av_eh_rcc))
mean(na.omit(data$av_norm_eh_rcc))
sd(na.omit(data$av_norm_eh_rcc))

mean(na.omit(data$av_eh_lcc))
sd(na.omit(data$av_eh_lcc))
mean(na.omit(data$av_norm_eh_lcc))
sd(na.omit(data$av_norm_eh_lcc))

mean(na.omit(data$av_eh_ncc))
sd(na.omit(data$av_eh_ncc))
mean(na.omit(data$av_norm_eh_ncc))
sd(na.omit(data$av_norm_eh_ncc))

mean(na.omit(data$av_eh_fused))
sd(na.omit(data$av_eh_fused))
mean(na.omit(data$av_norm_eh_fused))
sd(na.omit(data$av_norm_eh_fused))

mean(na.omit(data$gh_mean))
sd(na.omit(data$gh_mean))
mean(na.omit(data$gh_norm_mean))
sd(na.omit(data$gh_norm_mean))

mean(na.omit(data$av_gh_rcc))
sd(na.omit(data$av_gh_rcc))
mean(na.omit(data$av_norm_gh_rcc))
sd(na.omit(data$av_norm_gh_rcc))

mean(na.omit(data$av_gh_lcc))
sd(na.omit(data$av_gh_lcc))
mean(na.omit(data$av_norm_gh_lcc))
sd(na.omit(data$av_norm_gh_lcc))

mean(na.omit(data$av_gh_ncc))
sd(na.omit(data$av_gh_ncc))
mean(na.omit(data$av_norm_gh_ncc))
sd(na.omit(data$av_norm_gh_ncc))

mean(na.omit(data$av_gh_fused))
sd(na.omit(data$av_gh_fused))
mean(na.omit(data$av_norm_gh_fused))
sd(na.omit(data$av_norm_gh_fused))

mean(na.omit(data$ch_mean))
sd(na.omit(data$ch_mean))
mean(na.omit(data$ch_norm_mean))
sd(na.omit(data$ch_norm_mean))

mean(data$av_com_l.n)
sd(data$av_com_l.n)
mean(data$av_norm_com_l.n)
sd(data$av_norm_com_l.n)

mean(na.omit(data$av_com_r.l))
sd(na.omit(data$av_com_r.l))
mean(na.omit(data$av_norm_com_r.l))
sd(na.omit(data$av_norm_com_r.l))

mean(data$av_com_r.n)
sd(data$av_com_r.n)
mean(data$av_norm_com_r.n)
sd(data$av_norm_com_r.n)

mean(na.omit(data$av_fusion_length))
sd(na.omit(data$av_fusion_length))
mean(na.omit(data$av_norm_fusion_length))
sd(na.omit(data$av_norm_fusion_length))

mean(data$ring_tricuspid)
sd(data$ring_tricuspid)
mean(data$ring_norm_tricuspid)
sd(data$ring_norm_tricuspid)

mean(data$ring_pulmonary)
sd(data$ring_pulmonary)
mean(data$ring_norm_pulmonary)
sd(data$ring_norm_pulmonary)

mean(data$ring_mitral)
sd(data$ring_mitral)
mean(data$ring_norm_mitral)
sd(data$ring_norm_mitral)

mean(data$ventricle_ivs.thick)
sd(data$ventricle_ivs.thick)

mean(data$ventricle_lv.thick)
sd(data$ventricle_lv.thick)

mean(data$ventricle_rv.thick)
sd(data$ventricle_rv.thick)

mean(data$ventricle_ratio_lv.rv)
sd(data$ventricle_ratio_lv.rv)

mean(data$ventricle_ratio_ivs.rv)
sd(data$ventricle_ratio_ivs.rv)

mean(data$ventricle_ratio_ivs.lv)
sd(data$ventricle_ratio_ivs.lv)

###D.2.2-Visualization####
###D.2.2.1-Individual plots####
violin_heartweight_measured <- ggplot(data=data, aes(x="Heart Weight [g]", y=heartweight_measured))+
  geom_violin(width = 1, fill="darkblue")+
  geom_boxplot(width = 0.2, color = "white", alpha = 0.2)+
  theme(panel.background = element_rect(fill="white"),
        panel.grid.major.y = element_line(color = "grey", linetype = "dashed", size = 0.2),
        panel.grid.major.x = element_line(color = "grey", linetype = "dashed", size = 0.2),
        panel.border = element_rect(color="black", fill = NA, size=0.2),
        axis.line.x = element_line(color="black", size=0.2),
        axis.line.y = element_line(color="black", size=0.2),
        legend.position = "none")+
  labs(y=" ", x=" ")+
  ggtitle("Heart weight [g]")
violin_heartweight_measured
ggsave("violin_heartweight_measured.png", width = 5, height = 5, unit = "cm")

violin_heartweight_predicted_point <- ggplot(data=data, aes(x=" 'Point'-Prediction Heart weight [g]", y=heartweight_predicted_point))+
  geom_violin(width = 1, fill="darkblue")+
  geom_boxplot(width = 0.2, color = "white", alpha = 0.2)+
  theme(panel.background = element_rect(fill="white"),
        panel.grid.major.y = element_line(color = "grey", linetype = "dashed", size = 0.2),
        panel.grid.major.x = element_line(color = "grey", linetype = "dashed", size = 0.2),
        panel.border = element_rect(color="black", fill = NA, size=0.2),
        axis.line.x = element_line(color="black", size=0.2),
        axis.line.y = element_line(color="black", size=0.2),
        legend.position = "none")+
  labs(y=" ", x=" ")+
  ggtitle("'Point'-Prediction Heart weight [g]")
violin_heartweight_predicted_point
ggsave("violin_heartweight_predicted_point.png", width = 5, height = 5, unit = "cm")

violin_heartweight_predicted_sd <- ggplot(data=data, aes(x="Predicted heart weight + 1 SD [g]", y=heartweight_predicted_sd))+
  geom_violin(width = 1, fill="darkblue")+
  geom_boxplot(width = 0.2, color = "white", alpha = 0.2)+
  theme(panel.background = element_rect(fill="white"),
        panel.grid.major.y = element_line(color = "grey", linetype = "dashed", size = 0.2),
        panel.grid.major.x = element_line(color = "grey", linetype = "dashed", size = 0.2),
        panel.border = element_rect(color="black", fill = NA, size=0.2),
        axis.line.x = element_line(color="black", size=0.2),
        axis.line.y = element_line(color="black", size=0.2),
        legend.position = "none")+  labs(y=" ", x=" ")+
  ggtitle("Predicted heart weight + 1 SD [g]")
violin_heartweight_predicted_sd
ggsave("violin_heartweight_predicted_sd.png", width = 5, height = 5, unit = "cm")

violin_heartweight_predicted_upper95 <- ggplot(data=data, aes(x="Predicted heart weight - Upper limit [g]", y=heartweight_predicted_upper95))+
  geom_violin(width = 1, fill="darkblue")+
  geom_boxplot(width = 0.2, color = "white", alpha = 0.2)+
  theme(panel.background = element_rect(fill="white"),
        panel.grid.major.y = element_line(color = "grey", linetype = "dashed", size = 0.2),
        panel.grid.major.x = element_line(color = "grey", linetype = "dashed", size = 0.2),
        panel.border = element_rect(color="black", fill = NA, size=0.2),
        axis.line.x = element_line(color="black", size=0.2),
        axis.line.y = element_line(color="black", size=0.2),
        legend.position = "none")+  labs(y=" ", x=" ")+
  ggtitle("Predicted heart weight - Upper limit [g]")
violin_heartweight_predicted_upper95
ggsave("violin_heartweight_predicted_upper95.png", width = 5, height = 5, unit = "cm")

figure_supplement_heartweight <- ggarrange(
  violin_heartweight_measured, violin_heartweight_predicted_point,
  violin_heartweight_predicted_sd, violin_heartweight_predicted_upper95,
  labels = c("A", "B",
             "C", "D"),
  ncol = 2, nrow = 2)
figure_supplement_heartweight
ggsave("figure_supplement_heartweight.tiff", width = 20, height = 20, units = "cm")


violin_av_eh_rcc <- ggplot(data=data, aes(x="eH-RCC", y=av_eh_rcc))+
  geom_violin(width = 1, fill="darkblue")+
  geom_boxplot(width = 0.2, color = "white", alpha = 0.2)+
  theme(panel.background = element_rect(fill="white"),
        panel.grid.major.y = element_line(color = "grey", linetype = "dashed", size = 0.2),
        panel.grid.major.x = element_line(color = "grey", linetype = "dashed", size = 0.2),
        panel.border = element_rect(color="black", fill = NA, size=0.2),
        axis.line.x = element_line(color="black", size=0.2),
        axis.line.y = element_line(color="black", size=0.2),
        legend.position = "none")+
  labs(y=" ", x=" ")+
  ggtitle("   eH - RCC")
violin_av_eh_rcc
ggsave("violin_av_eh_rcc.png", width = 5, height = 5, unit = "cm")

violin_av_eh_lcc <- ggplot(data=data, aes(x="eH-LCC", y=av_eh_lcc))+
  geom_violin(width = 1, fill="darkblue")+
  geom_boxplot(width = 0.2, color = "white", alpha = 0.2)+
  theme(panel.background = element_rect(fill="white"),
        panel.grid.major.y = element_line(color = "grey", linetype = "dashed", size = 0.2),
        panel.grid.major.x = element_line(color = "grey", linetype = "dashed", size = 0.2),
        panel.border = element_rect(color="black", fill = NA, size=0.2),
        axis.line.x = element_line(color="black", size=0.2),
        axis.line.y = element_line(color="black", size=0.2),
        legend.position = "none")+
  labs(y=" ", x=" ")+
  ggtitle("   eH - LCC")
violin_av_eh_rcc
ggsave("violin_av_eh_lcc.png", width = 5, height = 5, unit = "cm")

violin_av_eh_ncc <- ggplot(data=data, aes(x="eH-NCC", y=av_eh_ncc))+
  geom_violin(width = 1, fill="darkblue")+
  geom_boxplot(width = 0.2, color = "white", alpha = 0.2)+
  theme(panel.background = element_rect(fill="white"),
        panel.grid.major.y = element_line(color = "grey", linetype = "dashed", size = 0.2),
        panel.grid.major.x = element_line(color = "grey", linetype = "dashed", size = 0.2),
        panel.border = element_rect(color="black", fill = NA, size=0.2),
        axis.line.x = element_line(color="black", size=0.2),
        axis.line.y = element_line(color="black", size=0.2),
        legend.position = "none")+
  labs(y=" ", x=" ")+
  ggtitle("   eH - NCC")
violin_av_eh_ncc
ggsave("violin_av_eh_ncc.png", width = 5, height = 5, unit = "cm")

violin_av_eh_fused <- ggplot(data=data, aes(x="eH-Fused", y=av_eh_fused))+
  geom_violin(width = 1, fill="darkblue")+
  geom_boxplot(width = 0.2, color = "white", alpha = 0.2)+
  theme(panel.background = element_rect(fill="white"),
        panel.grid.major.y = element_line(color = "grey", linetype = "dashed", size = 0.2),
        panel.grid.major.x = element_line(color = "grey", linetype = "dashed", size = 0.2),
        panel.border = element_rect(color="black", fill = NA, size=0.2),
        axis.line.x = element_line(color="black", size=0.2),
        axis.line.y = element_line(color="black", size=0.2),
        legend.position = "none")+
  labs(y=" ", x=" ")+
  ggtitle("   eH - Fused")
violin_av_eh_fused
ggsave("violin_av_eh_fused.png", width = 5, height = 5, unit = "cm")

violin_av_norm_eh_fused <- ggplot(data=data, aes(x="eH-Fused (Normalized)", y=av_norm_eh_fused))+
  geom_violin(width = 1, fill="darkblue")+
  geom_boxplot(width = 0.2, color = "white", alpha = 0.2)+
  theme(panel.background = element_rect(fill="white"),
        panel.grid.major.y = element_line(color = "grey", linetype = "dashed", size = 0.2),
        panel.grid.major.x = element_line(color = "grey", linetype = "dashed", size = 0.2),
        panel.border = element_rect(color="black", fill = NA, size=0.2),
        axis.line.x = element_line(color="black", size=0.2),
        axis.line.y = element_line(color="black", size=0.2),
        legend.position = "none")+
  labs(y=" ", x=" ")+
  ggtitle("   eH - Fused (Normalized)")
violin_av_norm_eh_fused
ggsave("violin_av_norm_eh_fused.png", width = 5, height = 5, unit = "cm")

violin_av_norm_eh_rcc <- ggplot(data=data, aes(x="eH-RCC (Normalized)", y=av_norm_eh_rcc))+
  geom_violin(width = 1, fill="darkblue")+
  geom_boxplot(width = 0.2, color = "white", alpha = 0.2)+
  theme(panel.background = element_rect(fill="white"),
        panel.grid.major.y = element_line(color = "grey", linetype = "dashed", size = 0.2),
        panel.grid.major.x = element_line(color = "grey", linetype = "dashed", size = 0.2),
        panel.border = element_rect(color="black", fill = NA, size=0.2),
        axis.line.x = element_line(color="black", size=0.2),
        axis.line.y = element_line(color="black", size=0.2),
        legend.position = "none")+
  labs(y=" ", x=" ")+
  ggtitle("   eH - RCC (Normalized)")
violin_av_norm_eh_rcc
ggsave("violin_av_norm_eh_rcc.png", width = 5, height = 5, unit = "cm")

violin_av_norm_eh_lcc <- ggplot(data=data, aes(x="eH-LCC (Normalized)", y=av_norm_eh_lcc))+
  geom_violin(width = 1, fill="darkblue")+
  geom_boxplot(width = 0.2, color = "white", alpha = 0.2)+
  theme(panel.background = element_rect(fill="white"),
        panel.grid.major.y = element_line(color = "grey", linetype = "dashed", size = 0.2),
        panel.grid.major.x = element_line(color = "grey", linetype = "dashed", size = 0.2),
        panel.border = element_rect(color="black", fill = NA, size=0.2),
        axis.line.x = element_line(color="black", size=0.2),
        axis.line.y = element_line(color="black", size=0.2),
        legend.position = "none")+
  labs(y=" ", x=" ")+
  ggtitle("   eH - LCC (Normalized)")
violin_av_norm_eh_lcc
ggsave("violin_av_norm_eh_lcc.png", width = 5, height = 5, unit = "cm")

violin_av_norm_eh_ncc <- ggplot(data=data, aes(x="eH-NCC (Normalized)", y=av_norm_eh_ncc))+
  geom_violin(width = 1, fill="darkblue")+
  geom_boxplot(width = 0.2, color = "white", alpha = 0.2)+
  theme(panel.background = element_rect(fill="white"),
        panel.grid.major.y = element_line(color = "grey", linetype = "dashed", size = 0.2),
        panel.grid.major.x = element_line(color = "grey", linetype = "dashed", size = 0.2),
        panel.border = element_rect(color="black", fill = NA, size=0.2),
        axis.line.x = element_line(color="black", size=0.2),
        axis.line.y = element_line(color="black", size=0.2),
        legend.position = "none")+
  labs(y=" ", x=" ")+
  ggtitle("   eH - NCC (Normalized)")
violin_av_norm_eh_ncc
ggsave("violin_av_norm_eh_ncc.png", width = 5, height = 5, unit = "cm")


violin_eh_mean <- ggplot(data=data, aes(x="eH-Mean", y=eh_mean))+
  geom_violin(width = 1, fill="darkblue")+
  geom_boxplot(width = 0.2, color = "white", alpha = 0.2)+
  theme(panel.background = element_rect(fill="white"),
        panel.grid.major.y = element_line(color = "grey", linetype = "dashed", size = 0.2),
        panel.grid.major.x = element_line(color = "grey", linetype = "dashed", size = 0.2),
        panel.border = element_rect(color="black", fill = NA, size=0.2),
        axis.line.x = element_line(color="black", size=0.2),
        axis.line.y = element_line(color="black", size=0.2),
        legend.position = "none")+
  labs(y=" ", x=" ")+
  ggtitle("   eH - Mean")
violin_eh_mean
ggsave("violin_eh_mean.png", width = 5, height = 5, unit = "cm")

violin_eh_norm_mean <- ggplot(data=data, aes(x="eH-Mean (Normalized)", y=eh_norm_mean))+
  geom_violin(width = 1, fill="darkblue")+
  geom_boxplot(width = 0.2, color = "white", alpha = 0.2)+
  theme(panel.background = element_rect(fill="white"),
        panel.grid.major.y = element_line(color = "grey", linetype = "dashed", size = 0.2),
        panel.grid.major.x = element_line(color = "grey", linetype = "dashed", size = 0.2),
        panel.border = element_rect(color="black", fill = NA, size=0.2),
        axis.line.x = element_line(color="black", size=0.2),
        axis.line.y = element_line(color="black", size=0.2),
        legend.position = "none")+
  labs(y=" ", x=" ")+
  ggtitle("   eH - Mean (Normalized)")
violin_eh_norm_mean
ggsave("violin_eh_norm_mean.png", width = 5, height = 5, unit = "cm")

violin_av_gh_rcc <- ggplot(data=data, aes(x="gH-RCC", y=av_gh_rcc))+
  geom_violin(width = 1, fill="darkblue")+
  geom_boxplot(width = 0.2, color = "white", alpha = 0.2)+
  theme(panel.background = element_rect(fill="white"),
        panel.grid.major.y = element_line(color = "grey", linetype = "dashed", size = 0.2),
        panel.grid.major.x = element_line(color = "grey", linetype = "dashed", size = 0.2),
        panel.border = element_rect(color="black", fill = NA, size=0.2),
        axis.line.x = element_line(color="black", size=0.2),
        axis.line.y = element_line(color="black", size=0.2),
        legend.position = "none")+
  labs(y=" ", x=" ")+
  ggtitle("   gH - RCC")
violin_av_eh_rcc
ggsave("violin_av_gh_rcc.png", width = 5, height = 5, unit = "cm")

violin_av_gh_lcc <- ggplot(data=data, aes(x="gH-LCC", y=av_gh_lcc))+
  geom_violin(width = 1, fill="darkblue")+
  geom_boxplot(width = 0.2, color = "white", alpha = 0.2)+
  theme(panel.background = element_rect(fill="white"),
        panel.grid.major.y = element_line(color = "grey", linetype = "dashed", size = 0.2),
        panel.grid.major.x = element_line(color = "grey", linetype = "dashed", size = 0.2),
        panel.border = element_rect(color="black", fill = NA, size=0.2),
        axis.line.x = element_line(color="black", size=0.2),
        axis.line.y = element_line(color="black", size=0.2),
        legend.position = "none")+
  labs(y=" ", x=" ")+
  ggtitle("   gH - LCC")
violin_av_gh_rcc
ggsave("violin_av_gh_lcc.png", width = 5, height = 5, unit = "cm")

violin_av_gh_ncc <- ggplot(data=data, aes(x="gH-NCC", y=av_gh_ncc))+
  geom_violin(width = 1, fill="darkblue")+
  geom_boxplot(width = 0.2, color = "white", alpha = 0.2)+
  theme(panel.background = element_rect(fill="white"),
        panel.grid.major.y = element_line(color = "grey", linetype = "dashed", size = 0.2),
        panel.grid.major.x = element_line(color = "grey", linetype = "dashed", size = 0.2),
        panel.border = element_rect(color="black", fill = NA, size=0.2),
        axis.line.x = element_line(color="black", size=0.2),
        axis.line.y = element_line(color="black", size=0.2),
        legend.position = "none")+
  labs(y=" ", x=" ")+
  ggtitle("   gH - NCC")
violin_av_gh_ncc
ggsave("violin_av_gh_ncc.png", width = 5, height = 5, unit = "cm")

violin_av_gh_fused <- ggplot(data=data, aes(x="gH-Fused", y=av_gh_fused))+
  geom_violin(width = 1, fill="darkblue")+
  geom_boxplot(width = 0.2, color = "white", alpha = 0.2)+
  theme(panel.background = element_rect(fill="white"),
        panel.grid.major.y = element_line(color = "grey", linetype = "dashed", size = 0.2),
        panel.grid.major.x = element_line(color = "grey", linetype = "dashed", size = 0.2),
        panel.border = element_rect(color="black", fill = NA, size=0.2),
        axis.line.x = element_line(color="black", size=0.2),
        axis.line.y = element_line(color="black", size=0.2),
        legend.position = "none")+
  labs(y=" ", x=" ")+
  ggtitle("   gH - Fused")
violin_av_gh_fused
ggsave("violin_av_gh_fused.png", width = 5, height = 5, unit = "cm")

violin_av_norm_gh_fused <- ggplot(data=data, aes(x="gH-Fused (Normalized)", y=av_norm_gh_fused))+
  geom_violin(width = 1, fill="darkblue")+
  geom_boxplot(width = 0.2, color = "white", alpha = 0.2)+
  theme(panel.background = element_rect(fill="white"),
        panel.grid.major.y = element_line(color = "grey", linetype = "dashed", size = 0.2),
        panel.grid.major.x = element_line(color = "grey", linetype = "dashed", size = 0.2),
        panel.border = element_rect(color="black", fill = NA, size=0.2),
        axis.line.x = element_line(color="black", size=0.2),
        axis.line.y = element_line(color="black", size=0.2),
        legend.position = "none")+
  labs(y=" ", x=" ")+
  ggtitle("   gH - Fused (Normalized)")
violin_av_norm_gh_fused
ggsave("violin_av_norm_gh_fused.png", width = 5, height = 5, unit = "cm")

violin_av_norm_gh_rcc <- ggplot(data=data, aes(x="gH-RCC (Normalized)", y=av_norm_gh_rcc))+
  geom_violin(width = 1, fill="darkblue")+
  geom_boxplot(width = 0.2, color = "white", alpha = 0.2)+
  theme(panel.background = element_rect(fill="white"),
        panel.grid.major.y = element_line(color = "grey", linetype = "dashed", size = 0.2),
        panel.grid.major.x = element_line(color = "grey", linetype = "dashed", size = 0.2),
        panel.border = element_rect(color="black", fill = NA, size=0.2),
        axis.line.x = element_line(color="black", size=0.2),
        axis.line.y = element_line(color="black", size=0.2),
        legend.position = "none")+
  labs(y=" ", x=" ")+
  ggtitle("   gH - RCC (Normalized)")
violin_av_norm_gh_rcc
ggsave("violin_av_norm_gh_rcc.png", width = 5, height = 5, unit = "cm")

violin_av_norm_gh_lcc <- ggplot(data=data, aes(x="gH-LCC (Normalized)", y=av_norm_gh_lcc))+
  geom_violin(width = 1, fill="darkblue")+
  geom_boxplot(width = 0.2, color = "white", alpha = 0.2)+
  theme(panel.background = element_rect(fill="white"),
        panel.grid.major.y = element_line(color = "grey", linetype = "dashed", size = 0.2),
        panel.grid.major.x = element_line(color = "grey", linetype = "dashed", size = 0.2),
        panel.border = element_rect(color="black", fill = NA, size=0.2),
        axis.line.x = element_line(color="black", size=0.2),
        axis.line.y = element_line(color="black", size=0.2),
        legend.position = "none")+
  labs(y=" ", x=" ")+
  ggtitle("   gH - LCC (Normalized)")
violin_av_norm_gh_lcc
ggsave("violin_av_norm_gh_lcc.png", width = 5, height = 5, unit = "cm")

violin_av_norm_gh_ncc <- ggplot(data=data, aes(x="gH-NCC (Normalized)", y=av_norm_gh_ncc))+
  geom_violin(width = 1, fill="darkblue")+
  geom_boxplot(width = 0.2, color = "white", alpha = 0.2)+
  theme(panel.background = element_rect(fill="white"),
        panel.grid.major.y = element_line(color = "grey", linetype = "dashed", size = 0.2),
        panel.grid.major.x = element_line(color = "grey", linetype = "dashed", size = 0.2),
        panel.border = element_rect(color="black", fill = NA, size=0.2),
        axis.line.x = element_line(color="black", size=0.2),
        axis.line.y = element_line(color="black", size=0.2),
        legend.position = "none")+
  labs(y=" ", x=" ")+
  ggtitle("   gH - NCC (Normalized)")
violin_av_norm_gh_ncc
ggsave("violin_av_norm_gh_ncc.png", width = 5, height = 5, unit = "cm")


violin_gh_mean <- ggplot(data=data, aes(x="gH-Mean", y=gh_mean))+
  geom_violin(width = 1, fill="darkblue")+
  geom_boxplot(width = 0.2, color = "white", alpha = 0.2)+
  theme(panel.background = element_rect(fill="white"),
        panel.grid.major.y = element_line(color = "grey", linetype = "dashed", size = 0.2),
        panel.grid.major.x = element_line(color = "grey", linetype = "dashed", size = 0.2),
        panel.border = element_rect(color="black", fill = NA, size=0.2),
        axis.line.x = element_line(color="black", size=0.2),
        axis.line.y = element_line(color="black", size=0.2),
        legend.position = "none")+
  labs(y=" ", x=" ")+
  ggtitle("   gH - Mean")
violin_gh_mean
ggsave("violin_gh_mean.png", width = 5, height = 5, unit = "cm")

violin_gh_norm_mean <- ggplot(data=data, aes(x="gH-Mean (Normalized)", y=gh_norm_mean))+
  geom_violin(width = 1, fill="darkblue")+
  geom_boxplot(width = 0.2, color = "white", alpha = 0.2)+
  theme(panel.background = element_rect(fill="white"),
        panel.grid.major.y = element_line(color = "grey", linetype = "dashed", size = 0.2),
        panel.grid.major.x = element_line(color = "grey", linetype = "dashed", size = 0.2),
        panel.border = element_rect(color="black", fill = NA, size=0.2),
        axis.line.x = element_line(color="black", size=0.2),
        axis.line.y = element_line(color="black", size=0.2),
        legend.position = "none")+
  labs(y=" ", x=" ")+
  ggtitle("   gH - Mean (Normalized)")
violin_gh_norm_mean
ggsave("violin_gh_norm_mean.png", width = 5, height = 5, unit = "cm")

violin_av_com_r.l <- ggplot(data=data, aes(x="cH-RCC/LCC", y=av_com_r.l))+
  geom_violin(width = 1, fill="darkblue")+
  geom_boxplot(width = 0.2, color = "white", alpha = 0.2)+
  theme(panel.background = element_rect(fill="white"),
        panel.grid.major.y = element_line(color = "grey", linetype = "dashed", size = 0.2),
        panel.grid.major.x = element_line(color = "grey", linetype = "dashed", size = 0.2),
        panel.border = element_rect(color="black", fill = NA, size=0.2),
        axis.line.x = element_line(color="black", size=0.2),
        axis.line.y = element_line(color="black", size=0.2),
        legend.position = "none")+
  labs(y=" ", x=" ")+
  ggtitle("   cH - RCC / LCC")
violin_av_com_r.l
ggsave("violin_av_com_r_l.png", width = 5, height = 5, unit = "cm")

violin_av_norm_com_r.l <- ggplot(data=data, aes(x="cH-RCC/LCC", y=av_norm_com_r.l))+
  geom_violin(width = 1, fill="darkblue")+
  geom_boxplot(width = 0.2, color = "white", alpha = 0.2)+
  theme(panel.background = element_rect(fill="white"),
        panel.grid.major.y = element_line(color = "grey", linetype = "dashed", size = 0.2),
        panel.grid.major.x = element_line(color = "grey", linetype = "dashed", size = 0.2),
        panel.border = element_rect(color="black", fill = NA, size=0.2),
        axis.line.x = element_line(color="black", size=0.2),
        axis.line.y = element_line(color="black", size=0.2),
        legend.position = "none")+
  labs(y=" ", x=" ")+
  ggtitle("   cH - RCC / LCC (Normalized)")
violin_av_norm_com_r.l
ggsave("violin_av_norm_com_r_l.png", width = 5, height = 5, unit = "cm")

violin_av_com_r.n <- ggplot(data=data, aes(x="cH-RCC/NCC", y=av_com_r.n))+
  geom_violin(width = 1, fill="darkblue")+
  geom_boxplot(width = 0.2, color = "white", alpha = 0.2)+
  theme(panel.background = element_rect(fill="white"),
        panel.grid.major.y = element_line(color = "grey", linetype = "dashed", size = 0.2),
        panel.grid.major.x = element_line(color = "grey", linetype = "dashed", size = 0.2),
        panel.border = element_rect(color="black", fill = NA, size=0.2),
        axis.line.x = element_line(color="black", size=0.2),
        axis.line.y = element_line(color="black", size=0.2),
        legend.position = "none")+
  labs(y=" ", x=" ")+
  ggtitle("   cH - RCC / NCC")
violin_av_com_r.n
ggsave("violin_av_com_r_n.png", width = 5, height = 5, unit = "cm")

violin_av_norm_com_r.n <- ggplot(data=data, aes(x="cH-RCC/NCC (Normalized)", y=av_norm_com_r.n))+
  geom_violin(width = 1, fill="darkblue")+
  geom_boxplot(width = 0.2, color = "white", alpha = 0.2)+
  theme(panel.background = element_rect(fill="white"),
        panel.grid.major.y = element_line(color = "grey", linetype = "dashed", size = 0.2),
        panel.grid.major.x = element_line(color = "grey", linetype = "dashed", size = 0.2),
        panel.border = element_rect(color="black", fill = NA, size=0.2),
        axis.line.x = element_line(color="black", size=0.2),
        axis.line.y = element_line(color="black", size=0.2),
        legend.position = "none")+
  labs(y=" ", x=" ")+
  ggtitle("   cH - RCC / NCC (Normalized)")
violin_av_norm_com_r.n
ggsave("violin_av_norm_com_r_n.png", width = 5, height = 5, unit = "cm")

violin_av_com_l.n <- ggplot(data=data, aes(x="cH-LCC/NCC", y=av_com_l.n))+
  geom_violin(width = 1, fill="darkblue")+
  geom_boxplot(width = 0.2, color = "white", alpha = 0.2)+
  theme(panel.background = element_rect(fill="white"),
        panel.grid.major.y = element_line(color = "grey", linetype = "dashed", size = 0.2),
        panel.grid.major.x = element_line(color = "grey", linetype = "dashed", size = 0.2),
        panel.border = element_rect(color="black", fill = NA, size=0.2),
        axis.line.x = element_line(color="black", size=0.2),
        axis.line.y = element_line(color="black", size=0.2),
        legend.position = "none")+
  labs(y=" ", x=" ")+
  ggtitle("   cH - LCC / NCC")
violin_av_com_l.n
ggsave("violin_av_com_l_n.png", width = 5, height = 5, unit = "cm")

violin_av_norm_com_l.n <- ggplot(data=data, aes(x="cH-LCC/NCC (Normalized)", y=av_norm_com_l.n))+
  geom_violin(width = 1, fill="darkblue")+
  geom_boxplot(width = 0.2, color = "white", alpha = 0.2)+
  theme(panel.background = element_rect(fill="white"),
        panel.grid.major.y = element_line(color = "grey", linetype = "dashed", size = 0.2),
        panel.grid.major.x = element_line(color = "grey", linetype = "dashed", size = 0.2),
        panel.border = element_rect(color="black", fill = NA, size=0.2),
        axis.line.x = element_line(color="black", size=0.2),
        axis.line.y = element_line(color="black", size=0.2),
        legend.position = "none")+
  labs(y=" ", x=" ")+
  ggtitle("   cH - LCC / NCC (Normalized)")
violin_av_norm_com_l.n
ggsave("violin_av_norm_com_l_n.png", width = 5, height = 5, unit = "cm")

violin_ch_mean <- ggplot(data=data, aes(x="cH-Mean", y=ch_mean))+
  geom_violin(width = 1, fill="darkblue")+
  geom_boxplot(width = 0.2, color = "white", alpha = 0.2)+
  theme(panel.background = element_rect(fill="white"),
        panel.grid.major.y = element_line(color = "grey", linetype = "dashed", size = 0.2),
        panel.grid.major.x = element_line(color = "grey", linetype = "dashed", size = 0.2),
        panel.border = element_rect(color="black", fill = NA, size=0.2),
        axis.line.x = element_line(color="black", size=0.2),
        axis.line.y = element_line(color="black", size=0.2),
        legend.position = "none")+
  labs(y=" ", x=" ")+
  ggtitle("   cH - Mean")
violin_ch_mean
ggsave("violin_ch_mean.png", width = 5, height = 5, unit = "cm")

violin_ch_norm_mean <- ggplot(data=data, aes(x="cH-Mean (Normalized)", y=ch_norm_mean))+
  geom_violin(width = 1, fill="darkblue")+
  geom_boxplot(width = 0.2, color = "white", alpha = 0.2)+
  theme(panel.background = element_rect(fill="white"),
        panel.grid.major.y = element_line(color = "grey", linetype = "dashed", size = 0.2),
        panel.grid.major.x = element_line(color = "grey", linetype = "dashed", size = 0.2),
        panel.border = element_rect(color="black", fill = NA, size=0.2),
        axis.line.x = element_line(color="black", size=0.2),
        axis.line.y = element_line(color="black", size=0.2),
        legend.position = "none")+  labs(y=" ", x=" ")+
  ggtitle("   cH - Mean (Normalized)")
violin_ch_norm_mean
ggsave("violin_ch_norm_mean.png", width = 5, height = 5, unit = "cm")

violin_av_fusion_length <- ggplot(data=data, aes(x="Fusion length", y=av_fusion_length))+
  geom_violin(width = 1, fill="darkblue")+
  geom_boxplot(width = 0.2, color = "white", alpha = 0.2)+
  theme(panel.background = element_rect(fill="white"),
        panel.grid.major.y = element_line(color = "grey", linetype = "dashed", size = 0.2),
        panel.grid.major.x = element_line(color = "grey", linetype = "dashed", size = 0.2),
        panel.border = element_rect(color="black", fill = NA, size=0.2),
        axis.line.x = element_line(color="black", size=0.2),
        axis.line.y = element_line(color="black", size=0.2),
        legend.position = "none")+
  labs(y=" ", x=" ")+
  ggtitle("   Fusion length")
violin_av_fusion_length
ggsave("violin_av_fusion_length.png", width = 5, height = 5, unit = "cm")


violin_av_norm_fusion_length <- ggplot(data=data, aes(x="Fusion length (Normalized)", y=av_norm_fusion_length))+
  geom_violin(width = 1, fill="darkblue")+
  geom_boxplot(width = 0.2, color = "white", alpha = 0.2)+
  theme(panel.background = element_rect(fill="white"),
        panel.grid.major.y = element_line(color = "grey", linetype = "dashed", size = 0.2),
        panel.grid.major.x = element_line(color = "grey", linetype = "dashed", size = 0.2),
        panel.border = element_rect(color="black", fill = NA, size=0.2),
        axis.line.x = element_line(color="black", size=0.2),
        axis.line.y = element_line(color="black", size=0.2),
        legend.position = "none")+  labs(y=" ", x=" ")+
  ggtitle("    Fusion length (Normalized)")
violin_av_norm_fusion_length
ggsave("violin_av_norm_fusion_length.png", width = 5, height = 5, unit = "cm")

violin_ao_basal <- ggplot(data=data, aes(x="Basal", y=ao_basal))+
  geom_violin(width = 1, fill="darkblue")+
  geom_boxplot(width = 0.2, color = "white", alpha = 0.2)+
  theme(panel.background = element_rect(fill="white"),
        panel.grid.major.y = element_line(color = "grey", linetype = "dashed", size = 0.2),
        panel.grid.major.x = element_line(color = "grey", linetype = "dashed", size = 0.2),
        panel.border = element_rect(color="black", fill = NA, size=0.2),
        axis.line.x = element_line(color="black", size=0.2),
        axis.line.y = element_line(color="black", size=0.2),
        legend.position = "none")+  labs(y=" ", x=" ")+
  labs(y=" ", x=" ")+
  ggtitle("   Basal")
violin_ao_basal
ggsave("violin_ao_basal.png", width = 5, height = 5, unit = "cm")

violin_ao_norm_basal <- ggplot(data=data, aes(x="Basal (Normalized)", y=ao_norm_basal))+
  geom_violin(width = 1, fill="darkblue")+
  geom_boxplot(width = 0.2, color = "white", alpha = 0.2)+
  theme(panel.background = element_rect(fill="white"),
        panel.grid.major.y = element_line(color = "grey", linetype = "dashed", size = 0.2),
        panel.grid.major.x = element_line(color = "grey", linetype = "dashed", size = 0.2),
        panel.border = element_rect(color="black", fill = NA, size=0.2),
        axis.line.x = element_line(color="black", size=0.2),
        axis.line.y = element_line(color="black", size=0.2),
        legend.position = "none")+  labs(y=" ", x=" ")+
  labs(y=" ", x=" ")+
  ggtitle("   Basal (Normalized)")
violin_ao_norm_basal
ggsave("violin_ao_norm_basal.png", width = 5, height = 5, unit = "cm")

violin_ao_sinus <- ggplot(data=data, aes(x="Sinus", y=ao_sinus))+
  geom_violin(width = 1, fill="darkblue")+
  geom_boxplot(width = 0.2, color = "white", alpha = 0.2)+
  theme(panel.background = element_rect(fill="white"),
        panel.grid.major.y = element_line(color = "grey", linetype = "dashed", size = 0.2),
        panel.grid.major.x = element_line(color = "grey", linetype = "dashed", size = 0.2),
        panel.border = element_rect(color="black", fill = NA, size=0.2),
        axis.line.x = element_line(color="black", size=0.2),
        axis.line.y = element_line(color="black", size=0.2),
        legend.position = "none")+  labs(y=" ", x=" ")+
  labs(y=" ", x=" ")+
  ggtitle("   Sinus")
violin_ao_sinus
ggsave("violin_ao_sinus.png", width = 5, height = 5, unit = "cm")

violin_ao_norm_sinus <- ggplot(data=data, aes(x="Sinus (Normalized)", y=ao_norm_sinus))+
  geom_violin(width = 1, fill="darkblue")+
  geom_boxplot(width = 0.2, color = "white", alpha = 0.2)+
  theme(panel.background = element_rect(fill="white"),
        panel.grid.major.y = element_line(color = "grey", linetype = "dashed", size = 0.2),
        panel.grid.major.x = element_line(color = "grey", linetype = "dashed", size = 0.2),
        panel.border = element_rect(color="black", fill = NA, size=0.2),
        axis.line.x = element_line(color="black", size=0.2),
        axis.line.y = element_line(color="black", size=0.2),
        legend.position = "none")+  labs(y=" ", x=" ")+
  labs(y=" ", x=" ")+
  ggtitle("   Sinus (Normalized)")
violin_ao_norm_sinus
ggsave("violin_ao_norm_sinus.png", width = 5, height = 5, unit = "cm")

violin_ao_stj <- ggplot(data=data, aes(x="STJ", y=ao_stj))+
  geom_violin(width = 1, fill="darkblue")+
  geom_boxplot(width = 0.2, color = "white", alpha = 0.2)+
  theme(panel.background = element_rect(fill="white"),
        panel.grid.major.y = element_line(color = "grey", linetype = "dashed", size = 0.2),
        panel.grid.major.x = element_line(color = "grey", linetype = "dashed", size = 0.2),
        panel.border = element_rect(color="black", fill = NA, size=0.2),
        axis.line.x = element_line(color="black", size=0.2),
        axis.line.y = element_line(color="black", size=0.2),
        legend.position = "none")+  labs(y=" ", x=" ")+
  labs(y=" ", x=" ")+
  ggtitle("   STJ")
violin_ao_stj
ggsave("violin_ao_stj.png", width = 5, height = 5, unit = "cm")

violin_ao_norm_stj <- ggplot(data=data, aes(x="STJ (Normalized)", y=ao_norm_stj))+
  geom_violin(width = 1, fill="darkblue")+
  geom_boxplot(width = 0.2, color = "white", alpha = 0.2)+
  theme(panel.background = element_rect(fill="white"),
        panel.grid.major.y = element_line(color = "grey", linetype = "dashed", size = 0.2),
        panel.grid.major.x = element_line(color = "grey", linetype = "dashed", size = 0.2),
        panel.border = element_rect(color="black", fill = NA, size=0.2),
        axis.line.x = element_line(color="black", size=0.2),
        axis.line.y = element_line(color="black", size=0.2),
        legend.position = "none")+  labs(y=" ", x=" ")+
  labs(y=" ", x=" ")+
  ggtitle("   STJ (Normalized)")
violin_ao_norm_stj
ggsave("violin_ao_norm_stj.png", width = 5, height = 5, unit = "cm")

violin_ao_asc_peri <- ggplot(data=data, aes(x="AA-Perimeter", y=ao_asc_peri))+
  geom_violin(width = 1, fill="darkblue")+
  geom_boxplot(width = 0.2, color = "white", alpha = 0.2)+
  theme(panel.background = element_rect(fill="white"),
        panel.grid.major.y = element_line(color = "grey", linetype = "dashed", size = 0.2),
        panel.grid.major.x = element_line(color = "grey", linetype = "dashed", size = 0.2),
        panel.border = element_rect(color="black", fill = NA, size=0.2),
        axis.line.x = element_line(color="black", size=0.2),
        axis.line.y = element_line(color="black", size=0.2),
        legend.position = "none")+  labs(y=" ", x=" ")+
  labs(y=" ", x=" ")+
  ggtitle("   AA - Perimeter")
violin_ao_asc_peri
ggsave("violin_ao_asc_peri.png", width = 5, height = 5, unit = "cm")

violin_ao_norm_asc_peri <- ggplot(data=data, aes(x=("AA-Perimeter (Normalized)"), y=ao_norm_asc_peri))+
  geom_violin(width = 1, fill="darkblue")+
  geom_boxplot(width = 0.2, color = "white", alpha = 0.2)+
  theme(panel.background = element_rect(fill="white"),
        panel.grid.major.y = element_line(color = "grey", linetype = "dashed", size = 0.2),
        panel.grid.major.x = element_line(color = "grey", linetype = "dashed", size = 0.2),
        panel.border = element_rect(color="black", fill = NA, size=0.2),
        axis.line.x = element_line(color="black", size=0.2),
        axis.line.y = element_line(color="black", size=0.2),
        legend.position = "none")+  labs(y=" ", x=" ")+
  labs(y=" ", x=" ")+
  ggtitle("   AA - Perimeter (Normalized)")
violin_ao_norm_asc_peri
ggsave("violin_ao_norm_asc_peri.png", width = 5, height = 5, unit = "cm")

violin_ao_asc_length <- ggplot(data=data, aes(x="AA-Length", y=ao_asc_length))+
  geom_violin(width = 1, fill="darkblue")+
  geom_boxplot(width = 0.2, color = "white", alpha = 0.2)+
  theme(panel.background = element_rect(fill="white"),
        panel.grid.major.y = element_line(color = "grey", linetype = "dashed", size = 0.2),
        panel.grid.major.x = element_line(color = "grey", linetype = "dashed", size = 0.2),
        panel.border = element_rect(color="black", fill = NA, size=0.2),
        axis.line.x = element_line(color="black", size=0.2),
        axis.line.y = element_line(color="black", size=0.2),
        legend.position = "none")+  labs(y=" ", x=" ")+
  labs(y=" ", x=" ")+
  ggtitle("   AA - Length")
violin_ao_asc_length
ggsave("violin_ao_asc_length.png", width = 5, height = 5, unit = "cm")

violin_ao_norm_asc_length <- ggplot(data=data, aes(x="AA-Length (Normalized)", y=ao_norm_asc_length))+
  geom_violin(width = 1, fill="darkblue")+
  geom_boxplot(width = 0.2, color = "white", alpha = 0.2)+
  theme(panel.background = element_rect(fill="white"),
        panel.grid.major.y = element_line(color = "grey", linetype = "dashed", size = 0.2),
        panel.grid.major.x = element_line(color = "grey", linetype = "dashed", size = 0.2),
        panel.border = element_rect(color="black", fill = NA, size=0.2),
        axis.line.x = element_line(color="black", size=0.2),
        axis.line.y = element_line(color="black", size=0.2),
        legend.position = "none")+  labs(y=" ", x=" ")+
  labs(y=" ", x=" ")+
  ggtitle("   AA - Length (Normalized)")
violin_ao_norm_asc_length
ggsave("violin_ao_norm_asc_length.png", width = 5, height = 5, unit = "cm")

###D.2.2.2-Assembly to Figures####
figure_descriptive_manuscript <- ggarrange(
  violin_eh_norm_mean, violin_ch_norm_mean, violin_gh_norm_mean,
  violin_av_norm_fusion_length, violin_ao_norm_basal, violin_ao_norm_sinus,
  violin_ao_norm_stj, violin_ao_norm_asc_peri, violin_ao_norm_asc_length, 
  labels = c(
    "A", "B", "C",
    "D", "E", "F",
    "G", "H", "I"),
  ncol = 3, nrow = 3)
figure_descriptive_manuscript
ggsave("figure_descriptive_manuscript.tiff", width = 30, height = 30, units = "cm")

figure_supplement_eh <- ggarrange(
  violin_av_eh_lcc, violin_av_eh_ncc,
  violin_av_eh_rcc, violin_av_eh_fused,
  violin_av_norm_eh_lcc, violin_av_norm_eh_ncc,
  violin_av_norm_eh_rcc, violin_av_norm_eh_fused,
  labels = c(
    "A", "B",
    "C", "D",
    "E", "F",
    "G", "H"),
  ncol=2, nrow=4)
figure_supplement_eh
ggsave("figure_supplement_eh.tiff", width = 20, height = 40, units = "cm")

figure_supplement_gh <- ggarrange(
  violin_av_gh_lcc, violin_av_gh_ncc,
  violin_av_gh_rcc, violin_av_gh_fused,
  violin_av_norm_gh_lcc, violin_av_norm_gh_ncc,
  violin_av_norm_gh_rcc, violin_av_norm_gh_fused,
  labels = c(
    "A", "B",
    "C", "D",
    "E", "F",
    "G", "H"),
  ncol=2, nrow=4)
figure_supplement_gh
ggsave("figure_supplement_gh.tiff", width = 20, height = 40, units = "cm")

figure_supplement_ch <- ggarrange(
  violin_av_com_l.n, violin_av_norm_com_l.n,
  violin_av_com_r.l, violin_av_norm_com_r.l,
  violin_av_com_r.n, violin_av_norm_com_r.n,
  labels = c(
    "A", "B",
    "C", "D",
    "E", "F"),
  ncol=2, nrow=3)
figure_supplement_ch
ggsave("figure_supplement_ch.tiff", width = 20, height = 40, units = "cm")  

figure_supplement_root <- ggarrange(
  violin_ao_basal, violin_ao_sinus,
  violin_ao_stj, violin_ao_asc_peri,
  violin_ao_asc_length,
  labels = c(
    "A", "B",
    "C", "D", 
    "E"),
  ncol = 2, nrow=3)
figure_supplement_root
ggsave("figure_supplement_root.tiff", width = 20, height = 40, units = "cm")

###E-Comparative analysis####

#In the following multiple tests are calculated to further explore
#the aortic root parameters in a postmorten setting

# To screen independent samples with more than 2 groups Kruskal Wallis test
#is applied due to its robustness to screen for tendencies

#If there were two groups in independent samples Mann Whitney, respectively Wilcoxon test was applied

###E.1-Testing ####
#Are there differences regarding aortic root geometry in different causes of death?
p_death_cause_class <- as.matrix(c(kruskal.test(eh_norm_mean ~ death_cause_class, data = data)$p.value,
                            kruskal.test(gh_norm_mean ~ death_cause_class, data = data)$p.value ,
                            kruskal.test(ch_norm_mean ~ death_cause_class, data = data)$p.value ,
                            kruskal.test(ao_norm_basal ~ death_cause_class, data = data)$p.value ,
                            kruskal.test(ao_norm_sinus ~ death_cause_class, data = data)$p.value ,
                            kruskal.test(ao_norm_stj ~ death_cause_class, data = data)$p.value,
                            kruskal.test(ao_norm_asc_peri ~ death_cause_class, data = data)$p.value ,
                            kruskal.test(ao_norm_asc_length ~ death_cause_class, data = data)$p.value))
rownames(p_death_cause_class) <- c('eh_norm_mean ~ death_cause_class',
                            'gh_norm_mean ~ death_cause_class',
                            'ch_norm_mean ~ death_cause_class',
                            'ao_norm_basal ~ death_cause_class',
                            'ao_norm_sinus ~ death_cause_class',
                            'ao_norm_stj ~ death_cause_class',
                            'ao_norm_asc_peri ~ death_cause_class',
                            'ao_norm_asc_length ~ death_cause_class')
colnames(p_death_cause_class) <- c('p-value')
write.csv2(p_death_cause_class, "Comparisons_death_cause_class.csv")

#Kruskal Wallis Test for cause of death / Ascending aortic perimeter was significant
#Thus post-hoc testing is applied
rstatix::games_howell_test(data=data,
                           formula = ao_norm_asc_peri ~ death_cause_class_label, conf.level=0.99, detailed=TRUE) %>% print (n=100)


#Do different alterations of the valve morphology translate to differences in terms of eH and gH?
## Presence / Absence of a fenestration towards a commissure
p_av_com_fen <- as.matrix(c(wilcox.test(eh_norm_mean ~ av_com_fen, data = data)$p.value,
                                       wilcox.test(gh_norm_mean ~ av_com_fen, data = data)$p.value ,
                                       wilcox.test(ch_norm_mean ~ av_com_fen, data = data)$p.value ,
                                       wilcox.test(ao_norm_basal ~ av_com_fen, data = data)$p.value ,
                                       wilcox.test(ao_norm_sinus ~ av_com_fen, data = data)$p.value ,
                                       wilcox.test(ao_norm_stj ~ av_com_fen, data = data)$p.value,
                                       wilcox.test(ao_norm_asc_peri ~ av_com_fen, data = data)$p.value ,
                                       wilcox.test(ao_norm_asc_length ~ av_com_fen, data = data)$p.value))
rownames(p_av_com_fen) <- c('eh_norm_mean ~ av_com_fen',
                                       'gh_norm_mean ~ av_com_fen',
                                       'ch_norm_mean ~ av_com_fen',
                                       'ao_norm_basal ~ av_com_fen',
                                       'ao_norm_sinus ~ av_com_fen',
                                       'ao_norm_stj ~ av_com_fen',
                                       'ao_norm_asc_peri ~ av_com_fen',
                                       'ao_norm_asc_length ~ av_com_fen')
colnames(p_av_com_fen) <- c('p-value')
write.csv2(p_av_com_fen, "Comparisons_av_com_fen.csv")


## Presence / Absence of a fusion
p_av_fusion_observation <- as.matrix(c(wilcox.test(eh_norm_mean ~ av_fusion_observation, data = data)$p.value,
                              wilcox.test(gh_norm_mean ~ av_fusion_observation, data = data)$p.value ,
                              wilcox.test(ch_norm_mean ~ av_fusion_observation, data = data)$p.value ,
                              wilcox.test(ao_norm_basal ~ av_fusion_observation, data = data)$p.value ,
                              wilcox.test(ao_norm_sinus ~ av_fusion_observation, data = data)$p.value ,
                              wilcox.test(ao_norm_stj ~ av_fusion_observation, data = data)$p.value,
                              wilcox.test(ao_norm_asc_peri ~ av_fusion_observation, data = data)$p.value ,
                              wilcox.test(ao_norm_asc_length ~ av_fusion_observation, data = data)$p.value))
rownames(p_av_fusion_observation) <- c('eh_norm_mean ~ av_fusion_observation',
                              'gh_norm_mean ~ av_fusion_observation',
                              'ch_norm_mean ~ av_fusion_observation',
                              'ao_norm_basal ~ av_fusion_observation',
                              'ao_norm_sinus ~ av_fusion_observation',
                              'ao_norm_stj ~ av_fusion_observation',
                              'ao_norm_asc_peri ~ av_fusion_observation',
                              'ao_norm_asc_length ~ av_fusion_observation')
colnames(p_av_fusion_observation) <- c('p-value')
write.csv2(p_av_fusion_observation, "Comparisons_av_fusion_observation.csv")

#Is there a difference between hearts with and without rigor mortis on the root geometry?
p_ventricle_rigor <- as.matrix(c(wilcox.test(eh_norm_mean ~ ventricle_rigor, data = data)$p.value,
                                       wilcox.test(gh_norm_mean ~ ventricle_rigor, data = data)$p.value ,
                                       wilcox.test(ch_norm_mean ~ ventricle_rigor, data = data)$p.value ,
                                       wilcox.test(ao_norm_basal ~ ventricle_rigor, data = data)$p.value ,
                                       wilcox.test(ao_norm_sinus ~ ventricle_rigor, data = data)$p.value ,
                                       wilcox.test(ao_norm_stj ~ ventricle_rigor, data = data)$p.value,
                                       wilcox.test(ao_norm_asc_peri ~ ventricle_rigor, data = data)$p.value ,
                                       wilcox.test(ao_norm_asc_length ~ ventricle_rigor, data = data)$p.value))
rownames(p_ventricle_rigor) <- c('eh_norm_mean ~ ventricle_rigor',
                                       'gh_norm_mean ~ ventricle_rigor',
                                       'ch_norm_mean ~ ventricle_rigor',
                                       'ao_norm_basal ~ ventricle_rigor',
                                       'ao_norm_sinus ~ ventricle_rigor',
                                       'ao_norm_stj ~ ventricle_rigor',
                                       'ao_norm_asc_peri ~ ventricle_rigor',
                                       'ao_norm_asc_length ~ ventricle_rigor')
colnames(p_ventricle_rigor) <- c('p-value')
write.csv2(p_ventricle_rigor, "Comparisons_ventricle_rigor.csv")

#Is there a difference between hearts with and without ascending aortic aneurysm?
p_ao_aneurysm <- as.matrix(c(wilcox.test(eh_norm_mean ~ ao_aneurysm, data = data)$p.value,
                     wilcox.test(gh_norm_mean ~ ao_aneurysm, data = data)$p.value ,
                     wilcox.test(ch_norm_mean ~ ao_aneurysm, data = data)$p.value ,
                     wilcox.test(ao_norm_basal ~ ao_aneurysm, data = data)$p.value ,
                     wilcox.test(ao_norm_sinus ~ ao_aneurysm, data = data)$p.value ,
                     wilcox.test(ao_norm_stj ~ ao_aneurysm, data = data)$p.value,
                     wilcox.test(ao_norm_asc_peri ~ ao_aneurysm, data = data)$p.value ,
                     wilcox.test(ao_norm_asc_length ~ ao_aneurysm, data = data)$p.value))
rownames(p_ao_aneurysm) <- c('eh_norm_mean ~ ao_aneurysm',
                     'gh_norm_mean ~ ao_aneurysm',
                     'ch_norm_mean ~ ao_aneurysm',
                     'ao_norm_basal ~ ao_aneurysm',
                     'ao_norm_sinus ~ ao_aneurysm',
                     'ao_norm_stj ~ ao_aneurysm',
                     'ao_norm_asc_peri ~ ao_aneurysm',
                     'ao_norm_asc_length ~ ao_aneurysm')
colnames(p_ao_aneurysm) <- c('p-value')
write.csv2(p_ao_aneurysm, "Comparisons_ao_aneurysm.csv")


#Is there a difference in the different degrees of putrefaction?
p_rot <- as.matrix(c(wilcox.test(eh_norm_mean ~ rot, data = data)$p.value,
                          wilcox.test(gh_norm_mean ~ rot, data = data)$p.value ,
                          wilcox.test(ch_norm_mean ~ rot, data = data)$p.value ,
                          wilcox.test(ao_norm_basal ~ rot, data = data)$p.value ,
                          wilcox.test(ao_norm_sinus ~ rot, data = data)$p.value ,
                          wilcox.test(ao_norm_stj ~ rot, data = data)$p.value,
                          wilcox.test(ao_norm_asc_peri ~ rot, data = data)$p.value ,
                          wilcox.test(ao_norm_asc_length ~ rot, data = data)$p.value))
rownames(p_rot) <- c('eh_norm_mean ~ rot',
                          'gh_norm_mean ~ rot',
                          'ch_norm_mean ~ rot',
                          'ao_norm_basal ~ rot',
                          'ao_norm_sinus ~ rot',
                          'ao_norm_stj ~ rot',
                          'ao_norm_asc_peri ~ rot',
                          'ao_norm_asc_length ~ rot')
colnames(p_rot) <- c('p-value')
write.csv2(p_rot, "Comparisons_rot.csv")


#Is there a different in hearts with and without visible coaptation?
p_coaption <- as.matrix(c(wilcox.test(eh_norm_mean ~ av_coaptation, data = data)$p.value,
wilcox.test(gh_norm_mean ~ av_coaptation, data = data)$p.value ,
wilcox.test(ch_norm_mean ~ av_coaptation, data = data)$p.value ,
wilcox.test(ao_norm_basal ~ av_coaptation, data = data)$p.value ,
wilcox.test(ao_norm_sinus ~ av_coaptation, data = data)$p.value ,
wilcox.test(ao_norm_stj ~ av_coaptation, data = data)$p.value,
wilcox.test(ao_norm_asc_peri ~ av_coaptation, data = data)$p.value ,
wilcox.test(ao_norm_asc_length ~ av_coaptation, data = data)$p.value))
rownames(p_coaption) <- c('eh_norm_mean ~ av_coaptation',
                          'gh_norm_mean ~ av_coaptation',
                          'ch_norm_mean ~ av_coaptation',
                          'ao_norm_basal ~ av_coaptation',
                          'ao_norm_sinus ~ av_coaptation',
                          'ao_norm_stj ~ av_coaptation',
                          'ao_norm_asc_peri ~ av_coaptation',
                          'ao_norm_asc_length ~ av_coaptation')
colnames(p_coaption) <- c('p-value')
write.csv2(p_coaption, "Comparisons_coaption.csv")


###E.2-Further descriptive statistics####
#creating a subset focusing on the variables actually used
describe_comparisons_geometry.ventricle_rigor <- data.frame(
  eh_norm_mean = c(data$eh_norm_mean),   ch_norm_mean = c(data$ch_norm_mean),   gh_norm_mean = c(data$gh_norm_mean),
  ao_norm_basal = c(data$ao_norm_basal), ao_norm_sinus = c(data$ao_norm_sinus), ao_norm_stj = c(data$ao_norm_stj),
  ao_norm_asc_length = c(data$ao_norm_asc_length), ao_norm_asc_peri = c(data$ao_norm_asc_peri),
  ventricle_rigor_label = c(data$ventricle_rigor_label), ventricle_rigor = c(data$ventricle_rigor))

describe_comparisons_geometry.av_coaptation <- data.frame(
  eh_norm_mean = c(data$eh_norm_mean),   ch_norm_mean = c(data$ch_norm_mean),   gh_norm_mean = c(data$gh_norm_mean),
  ao_norm_basal = c(data$ao_norm_basal), ao_norm_sinus = c(data$ao_norm_sinus), ao_norm_stj = c(data$ao_norm_stj),
  ao_norm_asc_length = c(data$ao_norm_asc_length), ao_norm_asc_peri = c(data$ao_norm_asc_peri),
  av_coaptation_label = c(data$av_coaptation_label), av_coaptation = c(data$av_coaptation))

describe_comparisons_geometry.av_com_fen <- data.frame(
  eh_norm_mean = c(data$eh_norm_mean),   ch_norm_mean = c(data$ch_norm_mean),   gh_norm_mean = c(data$gh_norm_mean),
  ao_norm_basal = c(data$ao_norm_basal), ao_norm_sinus = c(data$ao_norm_sinus), ao_norm_stj = c(data$ao_norm_stj),
  ao_norm_asc_length = c(data$ao_norm_asc_length), ao_norm_asc_peri = c(data$ao_norm_asc_peri),
  av_com_fen_label = c(data$av_com_fen_label), av_com_fen = c(data$av_com_fen))

describe_comparisons_geometry.av_fusion_observation <- data.frame(
  eh_norm_mean = c(data$eh_norm_mean),   ch_norm_mean = c(data$ch_norm_mean),   gh_norm_mean = c(data$gh_norm_mean),
  ao_norm_basal = c(data$ao_norm_basal), ao_norm_sinus = c(data$ao_norm_sinus), ao_norm_stj = c(data$ao_norm_stj),
  ao_norm_asc_length = c(data$ao_norm_asc_length), ao_norm_asc_peri = c(data$ao_norm_asc_peri),
  av_fusion_observation_label = c(data$av_fusion_observation_label), av_fusion_observation = c(data$av_fusion_observation))

describe_comparisons_geometry.death_cause_class <- data.frame(
  eh_norm_mean = c(data$eh_norm_mean),   ch_norm_mean = c(data$ch_norm_mean),   gh_norm_mean = c(data$gh_norm_mean),
  ao_norm_basal = c(data$ao_norm_basal), ao_norm_sinus = c(data$ao_norm_sinus), ao_norm_stj = c(data$ao_norm_stj),
  ao_norm_asc_length = c(data$ao_norm_asc_length), ao_norm_asc_peri = c(data$ao_norm_asc_peri),
  death_cause_class_label = c(data$death_cause_class_label), death_cause_class = c(data$death_cause_class))

describe_comparisons_geometry.ao_aneurysm <- data.frame(
  eh_norm_mean = c(data$eh_norm_mean),   ch_norm_mean = c(data$ch_norm_mean),   gh_norm_mean = c(data$gh_norm_mean),
  ao_norm_basal = c(data$ao_norm_basal), ao_norm_sinus = c(data$ao_norm_sinus), ao_norm_stj = c(data$ao_norm_stj),
  ao_norm_asc_length = c(data$ao_norm_asc_length), ao_norm_asc_peri = c(data$ao_norm_asc_peri),
  ao_aneurysm_label = c(data$ao_aneurysm_label), ao_aneurysm = c(data$ao_aneurysm))

describe_comparisons_geometry.rot <- data.frame(
  eh_norm_mean = c(data$eh_norm_mean),   ch_norm_mean = c(data$ch_norm_mean),   gh_norm_mean = c(data$gh_norm_mean),
  ao_norm_basal = c(data$ao_norm_basal), ao_norm_sinus = c(data$ao_norm_sinus), ao_norm_stj = c(data$ao_norm_stj),
  ao_norm_asc_length = c(data$ao_norm_asc_length), ao_norm_asc_peri = c(data$ao_norm_asc_peri),
  rot_label = c(data$rot_label), rot = c(data$rot))

psych::describeBy(describe_comparisons_geometry.ao_aneurysm, group = "ao_aneurysm_label")
psych::describeBy(describe_comparisons_geometry.av_coaptation, group = "av_coaptation_label")
psych::describeBy(describe_comparisons_geometry.av_com_fen, group = "av_com_fen_label")
psych::describeBy(describe_comparisons_geometry.av_fusion_observation, group = "av_fusion_observation_label")
psych::describeBy(describe_comparisons_geometry.ventricle_rigor, group = "ventricle_rigor_label")
psych::describeBy(describe_comparisons_geometry.rot, group = "rot_label")
psych::describeBy(describe_comparisons_geometry.death_cause_class, group = "death_cause_class_label")

###E.3-p adjustment####
p_values <- utils::read.csv(file='pvalues_for_adjustment.csv', header = FALSE)
p_values_vector <- unlist(p_values)
p_values_vector <- as.vector(p_values_vector, "numeric")
print(p_values_vector)

adjusted_p_values <- p.adjust(p_values_vector, method="BH", n=48)
adjusted_p_values <- as.data.frame(adjusted_p_values)
write.csv(adjusted_p_values, file = "adjusted_p_values.csv")

###F-Linear correlation / Correlation matrix ####

###F.1-Subsetting ####
matrix.full = as.data.frame(subset(data, select = c(
  pmi_overall, age, bodyweight,
  heartweight_measured,
  ao_norm_basal, ao_norm_sinus, ao_norm_stj, ao_norm_asc_peri, ao_norm_asc_length,
  eh_norm_mean, gh_norm_mean, ch_norm_mean,
  ring_norm_tricuspid, ring_norm_pulmonary, ring_norm_mitral,
  ventricle_lv.thick, ventricle_rv.thick, ventricle_ivs.thick)))

###F.2-Calculating the correlation coefficients and the p-values ####
#For robustness purposes Spearman was chosen.
matrix.full_cor = cor(matrix.full, method = c("spearman"))
matrix.full_cor
matrix.full_rcorr = Hmisc::rcorr(as.matrix(matrix.full), type = c("spearman"))
matrix.full_rcorr_coeff = matrix.full_rcorr$r
matrix.full_rcorr_p = matrix.full_rcorr$P

###F.2.1-Export the correlation coefficients and p-values ####
#Presented in Supplemental File V
write.csv2(matrix.full_rcorr_coeff, "coefficients_correlation_matrix.csv")
write.csv2(matrix.full_rcorr_p, "Pvalues_correlation_matrix.csv")

###F.3-Labelling ####

#Check variable arrangement for correct labelling
corrplot::corrplot(matrix.full_cor)

#Actual Labelling
colnames(matrix.full_cor) <- c("PMI", "Age", "Weight", "HW",
                               "Basal", "Sinus", "STJ", "AA perimeter", "AA length",
                               "M-eH", "M-gH", "M-cH", "MV", "LV", "IVS")
rownames(matrix.full_cor) <- c("PMI", "Age", "Weight", "HW",
                               "Basal", "Sinus", "STJ", "AA perimeter", "AA length",
                               "M-eH", "M-gH", "M-cH", "MV", "LV", "IVS")
colnames(matrix.full_rcorr_p) <- c("PMI", "Age", "Weight", "HW",
                                   "Basal", "Sinus", "STJ", "AA perimeter", "AA length",
                                   "M-eH", "M-gH", "M-cH", "MV", "LV", "IVS")
rownames(matrix.full_rcorr_p) <- c("PMI", "Age", "Weight", "HW",
                                   "Basal", "Sinus", "STJ", "AA perimeter", "AA length",
                                   "M-eH", "M-gH", "M-cH", "MV", "LV", "IVS")
colnames(matrix.full_rcorr_coeff) <- c("PMI", "Age", "Weight", "HW",
                                       "Basal", "Sinus", "STJ", "AA perimeter", "AA length",
                                       "M-eH", "M-gH", "M-cH", "MV", "LV", "IVS")
rownames(matrix.full_rcorr_coeff) <- c("PMI", "Age", "Weight", "HW",
                                       "Basal", "Sinus", "STJ", "AA perimeter", "AA length",
                                       "M-eH", "M-gH", "M-cH", "MV", "LV", "IVS")


###F.4-Building different parts of the figure####
#Export via 'export' function of the GUI of RStudio
fig_cor_matrix_partA <- corrplot::corrplot(matrix.full_cor,
                                           type = 'lower', method = 'shade', diag = FALSE,
                                           tl.col = 'black',  tl.srt = 45)
fig_cor_matrix_partB <- corrplot::corrplot(matrix.full_cor,
                                           type = 'lower', method = 'shade', diag = FALSE,
                                           tl.col = 'black',  tl.srt = 45,
                                           addCoef.col = 'grey1', pch.cex = 1.5)
fig_cor_matrix_partC <- corrplot::corrplot(matrix.full_cor,
                                           type = 'lower', method = 'shade', diag = FALSE,
                                           tl.col = 'black',  tl.srt = 45,
                                           p.mat = matrix.full_rcorr_p,
                                           insig = 'p-value',
                                           sig.level = -1, pch.cex = 2,
                                           pch.col = 'grey1')
fig_cor_matrix_partD <- corrplot::corrplot(matrix.full_cor,                                            type = 'lower',
                                           method = 'shade', diag = FALSE,
                                           p.mat = matrix.full_rcorr_p, sig.level = 0.01, pch.cex = 1.5,
                                           insig = 'label_sig', pch.col = 'black', 
                                           tl.col = 'black',  tl.srt = 45)

###F.5-Assembly ####
corrmatrixA <- png::readPNG("corrmatrixA.png") # Shading only
corrmatrixB <- png::readPNG("corrmatrixB.png") # Correlation coefficients
corrmatrixC <- png::readPNG("corrmatrixC.png") # p-values
corrmatrixD <- png::readPNG("corrmatrixD.png") # Significance indication

cmA <- ggplot2::ggplot() + background_image(corrmatrixA)
cmB <- ggplot2::ggplot() + background_image(corrmatrixB) 
cmC <- ggplot2::ggplot() + background_image(corrmatrixC)
cmD <- ggplot2::ggplot() + background_image(corrmatrixD)

ggarrange(cmA, cmD, cmB, cmC,
          labels = c("A - Correlation matrix - Shading",
                     "B - Indication of significant correlations",
                     "C - Added correlation coefficients",
                     "D - Added p-values"),
          hjust = -0.06,
          ncol = 2, nrow = 2)
ggsave("fig_cor_matrix_complete.tiff", width = 40, height = 40, units = "cm")
