# Supplementary material for: Left ventricular rigor mortis interferes with postmortem aortic root geometry
Source: Int J Legal Med. 2025 Jan 21;139(3):1113–30. doi: 10.1007/s00414-025-03409-1 (PMC12003611; doi:10.1007/s00414-025-03409-1)
Supplement: Supplementary file 4 — Supplementary Material IV: Comments on the data preparation. [file 414_2025_3409_MOESM4_ESM.txt]

*****Notebook statistics***********************************************************
***********************************************************************************

#Data framing######################################################################
~	Done using Microsoft Excel (Office 365)

~	Classification / heart weight modeling according to Wingren CJ, Ottosson A. Postmortem heart weight modelled using piecewise linear regression in 27,645 medicolegal autopsy cases. Forensic Sci Int. 2015;252: 157–162.
	~~ also bmi classes were adapted from this publication
		~~~ underweight = bmi< 18.5
		~~~ normal and overweight = >/= 18.5 to </=30
		~~~ obesity = >/= 30
	~~ Notes formualas
		~~~ Males / Underweight / Point - 10^(2.01+(0.0023*Age)+(0.0056*BW)+(0.044*2)+0)
		~~~ Males / Underweight / + 1SD - 10^(2.01+(0.0023*Age)+(0.0056*BW)+(0.044*2)+(0.067*1))
		~~~ Males / Underweight / 95%CI Upper Limit - 10^(2.01+(0.0023*Age)+(0.0056*BW)+(0.044*2)+(0.067*1.65))
		
		~~~ Males / Nomral Overweight / Point - 10^(1.71+(0.0024*Age)+(0.0067*BW)+(0.23*BH)+(0.052*2)+(-0.0019*(BW*BH))+0)
		~~~ Males / Nomral Overweight / +1SD - 10^(1.71+(0.0024*Age)+(0.0067*BW)+(0.23*BH)+(0.052*2)+(-0.0019*(BW*BH))+(0.063*1))
		~~~ Males / Normal Overweight / 95% CI Upper Limit - 10^(1.71+(0.0024*Age)+(0.0067*BW)+(0.23*BH)+(0.052*2)+(-0.0019*(BW*BH))+(0.063*1.65))
		
		~~~ Males / Overweight / Point - 10^(1.985+(0.003*Age)+(0.0021*BW)+(0.14*BH)+(0.0059*2)+(0)) 
		~~~ Males / Overweight / +1SD - 10^(1.985+(0.003*Age)+(0.0021*BW)+(0.14*BH)+(0.0059*2)+(0.07*1))
		~~~ Males / Overweight / 95% CI Upper Limit - 10^(1.985+(0.003*Age)+(0.0021*BW)+(0.14*BH)+(0.0059*2)+(0.07*1.65))
		
		~~~ Females / Underweight / Point - 10^(2.01+(0.0023*Age)+(0.0056*BW)+(0.044*1)+0)
		~~~ Females / Underweight / + 1SD - 10^(2.01+(0.0023*Age)+(0.0056*BW)+(0.044*1)+(0.067*1))
		~~~ Females / Underweight / 95%CI Upper Limit - 10^(2.01+(0.0023*Age)+(0.0056*BW)+(0.044*1)+(0.067*1.65))
		
		~~~ Females / Nomral Overweight / Point - 10^(1.71+(0.0024*Age)+(0.0067*BW)+(0.23*BH)+(0.052*1)+(-0.0019*(BW*BH))+0)
		~~~ Females / Nomral Overweight / +1SD - 10^(1.71+(0.0024*Age)+(0.0067*BW)+(0.23*BH)+(0.052*1)+(-0.0019*(BW*BH))+(0.063*1))
		~~~ Females / Normal Overweight / 95% CI Upper Limit - 10^(1.71+(0.0024*Age)+(0.0067*BW)+(0.23*BH)+(0.052*1)+(-0.0019*(BW*BH))+(0.063*1.65))
		
		~~~ Females / Overweight / Point - 10^(1.985+(0.003*Age)+(0.0021*BW)+(0.14*BH)+(0.0059*1)+(0)) 
		~~~ Females / Overweight / +1SD - 10^(1.985+(0.003*Age)+(0.0021*BW)+(0.14*BH)+(0.0059*1)+(0.07*1))
		~~~ Females / Overweight / 95% CI Upper Limit - 10^(1.985+(0.003*Age)+(0.0021*BW)+(0.14*BH)+(0.0059*1)+(0.07*1.65))
		
~	Aortic parameters
	~~	Normalization of the aortic parameters to body height was chosen according to the following publication: Zafar MA, Li Y, Rizzo JA, Charilaou P, Saeyeldin A, Velasquez CA, et al.
		Height alone, rather than body surface area, suffices for risk estimation in ascending aortic aneurysm. J Thorac Cardiovasc Surg. 2018;155: 1938–1950.
	~~ 	All aortic parameters will be indicated by the start "ao"
	
~	Traditional ring parameters
	~~ 	According to AFIP Atlases of Tumor and Non-Tumor Pathology Series 5 Volume 17 Disorders of the Heart and Blood Vessels by Maleszwski JJ, Burke AP, Veinot JP, and Edwards WD, 2023
		the ring size is dependent from age and body seize.
	~~	Thus, for the present study, we normalized the 'traditional' ring diameters to the body height as well.

~	The ratio of the ventricular thicknesses was chosen in adaption from the AFIP atlas prior mentioned. 
	
~	The normalization of aortic and ring dimensions was done using the body height in meter. Thus, the unit = mm/m

~	The pmi_exact and the pmi_estimate variable are merged to the pmi_overall variable containing all the pmi information
	available at once, to allow for correlations
	

#Variable Coding###################################################################################################################
#Variables sorted in an alphabetical order


AAAAAAAAAAAAAAAAAAAAAAAAAAAAAAAAAAAAAAAAAAAAAAAAAAAAAAAAAAAAAAAAAAAAAAAAAAAAAAAAAAAAAAAAAAAAAAAAAAAAAAAAAAAAAAAAAAAAAAAAAAAAAAAAAAA

##	age - age in completed years of a particular case

##	ao_basal - perimeter basal aortic ring [mm]
##	ao_sinus - perimeter valsalva sinus [mm]
##	ao_stj - perimeter sino-tubuloar junction [mm]
##	ao_asc_peri - perimeter ascending aorta 1 cm above the heighest point of the commissures [mm]
##	ao_asc_length - length of the ascending aorta measured from the heighest point of the commissures to the orifice of the brachiocephalic trunc along the convexity of the ascending aorta [mm]
##	av_eh_rcc - effective height of the right coronary cusp [mm]
## 	av_eh_lcc - effective height of the left coronary cusp [mm]
##	av_eh_ncc - effective height of the non coronary cusp [mm]
##	av_eh_fused - effective height of the fused cusp in case of bicuspid aortic valve [mm]
	### if there was no "real" BAV with restricted commissure, the value was set to 0
##	av_com_r.l - commissural height of the commissure between right and left coronary cusp [mm]
	###	If commisural height was not measurable due to complete fusion without a rudimentary commissure the value was set to 0
##	av_com_r.n - commissural height of the commissure between right and non coronary cusp [mm]
	###	If commisural height was not measurable due to complete fusion without a rudimentary commissure the value was set to 0
##	av_com_l.n - commissural height of the commissure between right and left coronary cusp [mm]
	###	If commisural height was not measurable due to complete fusion without a rudimentary commissure the value was set to 0
## 	av_gh_rcc - geometric height of the right coronary cusp [mm]
##	av_gh_lcc - geometric height of the left coronary cusp [mm]
##	av_gh_ncc - geometric height of the non coronary cusp [mm]
##	av_gh_fused - geometric height of the fused cusp
	###	if there was no fused cusp in a 'real' BAV with restricted commissure, the value was set to 0

##	ao_norm_basal - perimeter basal aortic ring [mm] (normalization to body height)
##	ao_norm_sinus - perimeter valsalva sinus [mm] (normalization to body height)
##	ao_norm_stj - perimeter sino-tubuloar junction [mm] (normalization to body height)
##	ao_norm_asc_peri - perimeter ascending aorta 1 cm above the heighest point of the commissures [mm] (normalization to body height)
##	ao_norm_asc_length - length of the ascending aorta measured from the heighest point of the commissures to the orifice of the brachiocephalic trunc along the convexity of the ascending aorta [mm] (normalization to body height)
##	av_norm_eh_rcc - effective height of the right coronary cusp [mm] (normalization to body height)
## 	av_norm_eh_lcc - effective height of the left coronary cusp [mm] (normalization to body height)
##	av_norm_eh_ncc - effective height of the non coronary cusp [mm] (normalization to body height)
##	av_norm_eh_fused - effective height
##	av_norm_com_r.l - commissural height of the commissure between right and left coronary cusp [mm] (normalization to body height)
##	av_norm_com_r.n - commissural height of the commissure between right and non coronary cusp [mm] (normalization to body height)
##	av_norm_com_l.n - commissural height of the commissure between right and left coronary cusp [mm] (normalization to body height)
## 	av_norm_gh_rcc - geometric height of the right coronary cusp [mm] (normalization to body height)
##	av_norm_gh_lcc - geometric height of the left coronary cusp [mm] (normalization to body height)
##	av_norm_gh_ncc - geometric height of the non coronary cusp [mm] (normalization to body height)
##	av_norm_gh_fused	

##	ao_aneurysm - visual impression of an ascending aortic aneurysm due to a notably larger diameter of the ascending aorta compared to the
	###	0 - no, no signs of a marked ascending aortic aneurysm
	### 1 - yes, hint for a marked ascending aortic aneurysm

##	av_morph_com - aortic valve morphology based on the height of the commissures not based on the finding of the cusps
	###	0 - tricuspid aortic valve
	###	1 - bicsupid aortic valve
##	av_bav_morph - likely type of bicuspid aortic valve morphology
	###	0 - non- bicuspid aortic valve morphology
	###	1 - likely congenital bicuspid aortic valve
	###	2 - likely degenerative bicsupid aortic valve 
##	av_coaptation - Did the aortic valve cusps close visually during the autopsy
	###	0 - no, there was a visible coaptation defect
	### 1 - yes, the aortic valve cusps did coapt during the assessement
##	av_com_fen - Presence or absence of a fenestration extending to the commissure
	###	0 - absence of a fenestration extending to the commissures
	###	1 - presence of a fenestration extending to the commissure
##	av_com_fen_location_com - Localization of the fenestration close to the commissure with regard to the commissure
	###	0 - no fenestration
	###	1 - fenestration in the fused cusp close to one of the none height restricted commissures
	###	2 - BAV or TAV - Non height restricted commissure left / none
	###	3 - BAV or TAV - Non height restircted Commissure left / right
	###	4 - BAV or TAV - Non height restricted Commissure right / none
##	av_com_fen_location_cusp - Localization of the fenestration close to a commissure with regard to the cusp
	###	0 - No fenestration
	###	1 - Fenestration in LCC
	###	2 - Fenestration in RCC
	###	3 - Fenestration in NCC
	###	4 - Fenesttaion in fused cusp
	### 5 - LCC and RCC in a TAV
##	av_fusion_observation - Presence or absence of fusion of a commissure
	### 0 - no, there is no fusion of a cusp
	###	1 - yes, there is fusion of a cusp
##	av_fusion_location - Description of the localization of the fusion
	###	0 - no fusion of a commissure observed
	###	1 - right / none fusion
	###	2 - right / left fusion
	###	3 - left / none fusion
##	av_fusion_length - Length of a fusion observed
	###	continues measure, but 0 indicates, that no fusion was observed or if fusion was observed there was no raphe that could have been measured
##	av_norm_fusion_length - Length of the fusion observed - Normalization to body height according to the other normalizations done
##	av_fusion_type
	###	0 - no fusion
	###	1 - fusion with all commissures reaching the same height = likely degenerative fusion
	### 2 - fusion with restriction of the height of at least one commissure = likely non-degenerative, i.e., congenital, fusion
##	av_fusion_completeness
	###	0 - no fusion
	###	1 - partial fusion, i.e., two cusps still delineatable, lowered commissure
	###	2 - complete fusion, i.e., raphe or just rudimentary third commmissure, resulting one clearly noticable larger cusp.
	
	
BBBBBBBBBBBBBBBBBBBBBBBBBBBBBBBBBBBBBBBBBBBBBBBBBBBBBBBBBBBBBBBBBBBBBBBBBBBBBBBBBBBBBBBBBBBBBBBBBBBBBBBBBBBBBBBBBBBBBBBBBBBBBBBBBBB

## 	bodyheight_cm - body height [cm] in a particular case
##	bodyheight_m - body height [m] in a particular case

##	bodyweight - body weight [kg] in a particular case

##	bmi - body mass index (bmi) [kg/mm*mm] calculated for each case

##	bmi_class - bmi class for the calculation of the predicted heart weight mentioned in the paragraph on data framing
	~	0 - underweight, i.e., bmi < <18.5
	~	1 - normal and overweight, i.e., bmi between 18.5 and 30
	~	2 - obese, i.e., heart weight >30

## bsa - body surface area [m*m] calculated with the Mostellar formula


CCCCCCCCCCCCCCCCCCCCCCCCCCCCCCCCCCCCCCCCCCCCCCCCCCCCCCCCCCCCCCCCCCCCCCCCCCCCCCCCCCCCCCCCCCCCCCCCCCCCCCCCCCCCCCCCCCCCCCCCCCCCCCCCCCC

## case - the individual case
~~ Traceable via the consecutive case number in the mother file


DDDDDDDDDDDDDDDDDDDDDDDDDDDDDDDDDDDDDDDDDDDDDDDDDDDDDDDDDDDDDDDDDDDDDDDDDDDDDDDDDDDDDDDDDDDDDDDDDDDDDDDDDDDDDDDDDDDDDDDDDDDDDDDDDDD
	
##	death_cause_class - classification of cause of death based on autopsy findings
	###	0 - unclear
	###	1 - cardio-vascular cause of death
	###	2 - intoxication
	###	3 - non-cardiac disease
	###	4 - death not associated with disease or drug, e.g., accident


HHHHHHHHHHHHHHHHHHHHHHHHHHHHHHHHHHHHHHHHHHHHHHHHHHHHHHHHHHHHHHHHHHHHHHHHHHHHHHHHHHHHHHHHHHHHHHHHHHHHHHHHHHHHHHHHHHHHHHHHHHHHHHHHHHH

## heartweight_measured - heart weight in the individual case [g]

## heartweight_predicted_point - point heart weight predicted applying the method described above in the data framing

## heartweight_predicted_sd - heart weight predicted with 1 SD according to the method named in the data framing paragraph

## heartweight_predicted_upper95 - upper 95% confidence interval limit opf the heart weight predicted by the method mentioned above in the data framing paragraph

## heartweight_too.large - encodes wether the measured heart weight in a particular case lies above the upper limit of the 95% confidence interval
	###	No, the value is not larger then the upper limit of the 95% Confidence Interval
	###	Yes, the value is larger then the upper limit of the 95% Confidence Interval


PPPPPPPPPPPPPPPPPPPPPPPPPPPPPPPPPPPPPPPPPPPPPPPPPPPPPPPPPPPPPPPPPPPPPPPPPPPPPPPPPPPPPPPPPPPPPPPPPPPPPPPPPPPPPPPPPPPPPPPPPPPPPPPPPPP

##	pmi_any_known - variable codes whether any, i.e., both estimated or exact, information on the time since death is available
	###	0 - no, such information are missing
	###	1 - yes, such information are available

##	pmi_estimate_known - variable codes whether any information is available that allows to estimate a postmortem interval
	###	0 - no, such information are missing
	###	1 - yes, such information are available

##	pmi_exact_known - variable codes whether a exact post mortem interval is known or not
	###	0 - no exact post mortem interval is known
	###	1 - an exact post mortem interval can be calculated, because date and time of death are known

##	pmi_exact - the calculated exact postmortem interval from the known time and date of death till autopsy calculated in hours

##	pmi_estimate - the estimated postmortem interval calculated with with what ever information is available, e.g., time of finding calculated in hours
	###	very 'conservative' estimation, always tendency to larger postmortem interval
	###	e.g. if last seen on a particular day, always 00:00 of this day is assumed
	###	if there is a difference between last seen / finding it was calculated with the last seen alive to get a longer postmortem interval


RRRRRRRRRRRRRRRRRRRRRRRRRRRRRRRRRRRRRRRRRRRRRRRRRRRRRRRRRRRRRRRRRRRRRRRRRRRRRRRRRRRRRRRRRRRRRRRRRRRRRRRRRRRRRRRRRRRRRRRRRRRRRRRRRRRRRR

##	ring_tricuspid	- 'traditional' ring measure - perimeter of the tricuspid valve [mm]
##	ring_pulmonary - 'traditional' ring measure - perimeter of the pulmonary valve [mm]
##	ring_mitral - 'traditional' ring measure - perimeter of the mitral valve [mm]
## 	ring_aortic - 'traditional' ring meausre - perimeter of the aortic valve [mm]
	### At this point important to note: ring_aortic == ao_basal!
	
##	ring_norm_tricuspid - perimeter of the tricuspid valve [mm] (normalization to body height)
##	ring_norm_pulmonary - perimeter of the pulmonary valve [mm] (normalization to body height)
##	ring_norm_mitral - perimeter of the mitral valve [mm] (normalization to body height)
##	ring_norm_aortic - perimeter of the aortic valve [mm] (normalization to body height)

##	rot -  degree of putrefaction
	### 0 - mild with not more than a green spot at the abdomen and / thorax
	### 1 -	moderate with putrefaction affecting more than the mild grade, but not yet having delineatable the organ structure
	###	2 - severe with putrefaction that visibly altered the organ structure
	
	
SSSSSSSSSSSSSSSSSSSSSSSSSSSSSSSSSSSSSSSSSSSSSSSSSSSSSSSSSSSSSSSSSSSSSSSSSSSSSSSSSSSSSSSSSSSSSSSSSSSSSSSSSSSSSSSSSSSSSSSSSSSSSSSSSSSSSS

## sex - sex of a particular case - the gender was not considered in the particular case (definition of the who applied)
~~ 0 - male
~~ 1 - female


VVVVVVVVVVVVVVVVVVVVVVVVVVVVVVVVVVVVVVVVVVVVVVVVVVVVVVVVVVVVVVVVVVVVVVVVVVVVVVVVVVVVVVVVVVVVVVVVVVVVVVVVVVVVVVVVVVVVVVVVVVVVVVVVVVVVVV

##	ventricle_lv.thick - thickness of the left ventricular wall [mm]
##	ventricle_ivs.thick - thickness of the interventricular septum [mm]
##	ventricle_rv.thick - thickness of the right ventricle [mm]
##	ventricle_ration_ivs.lv - ratio of the interventricular septum to the left ventricle thickness
##	ventricle_ratio_lv.rv - ratio of the left ventricle to the right ventricle thickness
##	ventricle_ratio_ivs.rv - ratio of the intervenrticular septum to the right ventricle thickness
##	ventricle_rigor - presence or absence of gross hints of ventricular rigor mortis
	###	0 - no hints for ventricular rigor mortis
	###	1 - hints for ventricular rigor mortis present
##	ventricle_lv.dilation - visual impression of ventricular dilatation due to extension out to the side and globular and limp appearacne of the lv before and after opening
	###	0 - no visual impression of left ventricular dilatation
	###	1 - yes, visual impression of ventricular dilatation
----------------------------------------------------------------------------------------------------------------------------------------
