# Supplementary material for: Left ventricular rigor mortis interferes with postmortem aortic root geometry
Source: Int J Legal Med. 2025 Jan 21;139(3):1113–30. doi: 10.1007/s00414-025-03409-1 (PMC12003611; doi:10.1007/s00414-025-03409-1)
Supplement: Supplementary file 5 — Supplementary Material V: P-values and correlation coefficients complementing the correlation matrix (Fig. 4). [file 414_2025_3409_MOESM5_ESM.xlsx]

## Sheet: coefficients_correlation_matrix
Column1	pmi_overall	age	bodyweight	heartweight_measured	ao_norm_basal	ao_norm_sinus	ao_norm_stj	ao_norm_asc_peri	ao_norm_asc_length	eh_norm_mean	gh_norm_mean	ch_norm_mean	ring_norm_mitral	ventricle_lv.thick	ventricle_ivs.thick
pmi_overall	1	0.114082	-0.157158	0.011158	0.0889705	0.0514701	0.0792286	0.130432	0.120827	0.0170898	0.0324908	-0.104085	0.165433	-0.0259236	-0.00628665
age	0.114082	1	-0.175717	0.291107	0.30014	0.627763	0.641383	0.724633	0.654893	-0.125582	0.103993	0.213024	0.428852	0.108646	0.108195
bodyweight	-0.157158	-0.175717	1	0.598733	-0.0481601	-0.0363069	-0.0361962	-0.155966	-0.107158	0.0648927	-0.0520734	-0.0938445	0.184327	0.179861	0.22467
heartweight_measured	0.011158	0.291107	0.598733	1	0.250846	0.302352	0.323636	0.256949	0.260862	-0.11884	0.0584711	0.0680818	0.393506	0.306405	0.296437
ao_norm_basal	0.0889705	0.30014	-0.0481601	0.250846	1	0.703778	0.664872	0.543223	0.347877	-0.128723	0.374836	0.295586	0.418408	-0.00496996	0.0467132
ao_norm_sinus	0.0514701	0.627763	-0.0363069	0.302352	0.703778	1	0.941155	0.752136	0.558633	-0.134172	0.29263	0.258531	0.515271	-0.00878481	0.00447892
ao_norm_stj	0.0792286	0.641383	-0.0361962	0.323636	0.664872	0.941155	1	0.786411	0.572511	-0.157798	0.256439	0.212161	0.527821	0.0275991	0.0516313
ao_norm_asc_peri	0.130432	0.724633	-0.155966	0.256949	0.543223	0.752136	0.786411	1	0.680296	-0.20172	0.228248	0.261503	0.467868	0.0906588	0.127017
ao_norm_asc_length	0.120827	0.654893	-0.107158	0.260862	0.347877	0.558633	0.572511	0.680296	1	-0.154919	0.139391	0.182792	0.345895	0.150344	0.0966486
eh_norm_mean	0.0170898	-0.125582	0.0648927	-0.11884	-0.128723	-0.134172	-0.157798	-0.20172	-0.154919	1	-0.00753479	0.147318	-0.13086	0.0463586	-0.0206017
gh_norm_mean	0.0324908	0.103993	-0.0520734	0.0584711	0.374836	0.29263	0.256439	0.228248	0.139391	-0.00753479	1	0.571971	0.111479	0.15159	0.192604
ch_norm_mean	-0.104085	0.213024	-0.0938445	0.0680818	0.295586	0.258531	0.212161	0.261503	0.182792	0.147318	0.571971	1	0.0711772	0.132004	0.0718
ring_norm_mitral	0.165433	0.428852	0.184327	0.393506	0.418408	0.515271	0.527821	0.467868	0.345895	-0.13086	0.111479	0.0711772	1	-0.0324871	0.0873459
ventricle_lv.thick	-0.0259236	0.108646	0.179861	0.306405	-0.00496996	-0.00878481	0.0275991	0.0906588	0.150344	0.0463586	0.15159	0.132004	-0.0324871	1	0.590939
ventricle_ivs.thick	-0.00628665	0.108195	0.22467	0.296437	0.0467132	0.00447892	0.0516313	0.127017	0.0966486	-0.0206017	0.192604	0.0718	0.0873459	0.590939	1

## Sheet: Pvalues_correlation_matrix
Column1	Column2	Column3	Column4	Column5	Column6	Column7	Column8	Column9	Column10	Column11	Column12	Column13	Column14	Column15	Column16
	pmi_overall	age	bodyweight	heartweight_measured	ao_norm_basal	ao_norm_sinus	ao_norm_stj	ao_norm_asc_peri	ao_norm_asc_length	eh_norm_mean	gh_norm_mean	ch_norm_mean	ring_norm_mitral	ventricle_lv.thick	ventricle_ivs.thick
pmi_overall	NA	0.179556528179345	0.0636842832942996	0.895899165773976	0.295861395985913	0.545881397229822	0.352109847346338	0.124531238952931	0.155012785037161	0.841159073370745	0.703136043551068	0.221012862213894	0.0507771376846251	0.761102619053181	0.941234386019884
age	0.179556528179345	NA	0.0378336841162594	0.000484045588268867	0.000314691212978335	0	0	0	0	0.139289825965846	0.221425704789087	0.0115039025081098	1.24693995573466e-07	0.201328425508319	0.203216191265922
bodyweight	0.0636842832942996	0.0378336841162594	NA	5.55111512312578e-15	0.572035078379711	0.670196707561302	0.671143876785682	0.0657461018893639	0.207604812318584	0.446215303212786	0.541178418218997	0.270086413163327	0.0292460867333098	0.0334667232936869	0.00761433835582004
heartweight_measured	0.895899165773976	0.000484045588268867	5.55111512312578e-15	NA	0.00279541706637265	0.000282593238130735	9.60012283308664e-05	0.00217937985565042	0.00185214352471674	0.161967861331541	0.492571590579452	0.424139107298955	1.51099473022498e-06	0.000231511115098337	0.000376078753813402
ao_norm_basal	0.295861395985913	0.000314691212978335	0.572035078379711	0.00279541706637265	NA	0	0	4.07629485721372e-12	2.53626998698575e-05	0.129587343372202	5.0465407466227e-06	0.000391679051340077	2.68526003432967e-07	0.953526775279228	0.583649701999284
ao_norm_sinus	0.545881397229822	0	0.670196707561302	0.000282593238130735	0	NA	0	0	7.38076266770804e-13	0.114000358832425	0.000450587622649268	0.00204126427127305	7.31530391817614e-11	0.917952371710954	0.958113971875215
ao_norm_stj	0.352109847346338	0	0.671143876785682	9.60012283308664e-05	0	0	NA	0	1.46549439250521e-13	0.0625978461488452	0.00222571878175515	0.011851651144436	2.06723527185204e-11	0.746171791004405	0.544623381426753
ao_norm_asc_peri	0.124531238952931	0	0.0657461018893639	0.00217937985565042	4.07629485721372e-12	0	0	NA	0	0.0168482944352304	0.00668071652926594	0.00180302855509185	5.58964563524e-09	0.286754596934784	0.134789095986405
ao_norm_asc_length	0.155012785037161	0	0.207604812318584	0.00185214352471674	2.53626998698575e-05	7.38076266770804e-13	1.46549439250521e-13	0	NA	0.0676028059004432	0.100478806902878	0.0306430764098595	2.83971764671875e-05	0.076221561482722	0.255968831670755
eh_norm_mean	0.841159073370745	0.139289825965846	0.446215303212786	0.161967861331541	0.129587343372202	0.114000358832425	0.0625978461488452	0.0168482944352304	0.0676028059004432	NA	0.929594695106507	0.0823951070775393	0.123289996113273	0.58651201276016	0.809087871753201
gh_norm_mean	0.703136043551068	0.221425704789087	0.541178418218997	0.492571590579452	5.0465407466227e-06	0.000450587622649268	0.00222571878175515	0.00668071652926594	0.100478806902878	0.929594695106507	NA	1.56319401867222e-13	0.189756404915993	0.0737906288877623	0.0226150952743716
ch_norm_mean	0.221012862213894	0.0115039025081098	0.270086413163327	0.424139107298955	0.000391679051340077	0.00204126427127305	0.011851651144436	0.00180302855509185	0.0306430764098595	0.0823951070775393	1.56319401867222e-13	NA	0.403329167278967	0.120018404838023	0.399216773826883
ring_norm_mitral	0.0507771376846251	1.24693995573466e-07	0.0292460867333098	1.51099473022498e-06	2.68526003432967e-07	7.31530391817614e-11	2.06723527185204e-11	5.58964563524e-09	2.83971764671875e-05	0.123289996113273	0.189756404915993	0.403329167278967	NA	0.703168135698945	0.304803066909878
ventricle_lv.thick	0.761102619053181	0.201328425508319	0.0334667232936869	0.000231511115098337	0.953526775279228	0.917952371710954	0.746171791004405	0.286754596934784	0.076221561482722	0.58651201276016	0.0737906288877623	0.120018404838023	0.703168135698945	NA	1.50990331349021e-14
ventricle_ivs.thick	0.941234386019884	0.203216191265922	0.00761433835582004	0.000376078753813402	0.583649701999284	0.958113971875215	0.544623381426753	0.134789095986405	0.255968831670755	0.809087871753201	0.0226150952743716	0.399216773826883	0.304803066909878	1.50990331349021e-14	NA
